# Supplementary material for: MicroRNAs in Daphnia magna identified and characterized by deep sequencing, genome mapping and manual curation
Source: Sci Rep. 2019 Nov 4;9:15945. doi: 10.1038/s41598-019-52387-z (PMC6828783; doi:10.1038/s41598-019-52387-z)
Supplement: Supplementary file 2 — Supplementary2 information [file 41598_2019_52387_MOESM2_ESM.xlsx]

## Sheet: Ark1
MicroRNAs in Daphnia magna identified and characterized by deep sequencing, genome mapping and manual curation.
Dag H. Coucheron1*), Marcin W. Wojewodzic2,3*) & Thomas Bøhn4*)
1) MIRG, Department of Medical Biology, UiT The Arctic University of Norway, N-9037 Tromsø, Norway
E-mail: dag.coucheron@uit.no
Tel. +47 776 44657
2) School of Biosciences, University of Birmingham, Edgbaston, Birmingham, B15 2TT UK E-mail: M.Wojewodzic@bham.ac.uk
E-mail: M.Wojewodzic@bham.ac.uk
3) Research Department, Cancer Registry of Norway, Ullernchausseen 64, 0379, Oslo,
E-mail: Marcin.Wojewodzic@kreftregisteret.no
4) Institute of Marine Research, PB 6404, N-9294 Tromsø, Norway
E-mail: thomas.bohn@hi.no
Tel. +47 97009916
*) The correspondence can be addressed to all authors
Supplementary2 Information.

## Sheet: Table S1
Table S1. Mature miRNA and the most expressed isomiRs. 3' non-template nucleotides are cloured.
								Juvenile				Subadult				Adult				Coorinates of the pre-miRNA on the plus strand	Strand	Scaffold (sc) or contig (co)		Pre-miRNA in Hearn et al., 20181)	Mature miRNA in Ünlü et al., 20152) (*),miRNA hairpin)	miRNA in D.pulex (Chen et al 20143) & 20154))
miRNA	miR sequence	JU count	miR sequence	SA count	miR sequence	AD count				% of total				% of total				% of total						nr, not reported
mature bantam-5p	CUAGUUUUCUCAGUGAUCUGCCAGA	180	CUAGUUUUCUCAGUGAUCUGCCAGA	128	CUAGUUUUCUCAGUGAUCUGCCAGA	173	bantam-5p	total	307			total	178			total	276			20074-20136	minus	sc2100		dma-bantam	dma-bantam*	dpu-bantam
isomiRs: 3' template	CUAGUUUUCUCAGUGAUCUGCCA	61	CUAGUUUUCUCAGUGAUCUGCCA	20	CUAGUUUUCUCAGUGAUCUGCCA	51		Mature	180	0.586319		Mature	128	0.719101		Mature	173	0.626812
	CUAGUUUUCUCAGUGAUCUGCCAG	30	CUAGUUUUCUCAGUGAUCUGCCAG	15	CUAGUUUUCUCAGUGAUCUGCCAG	30		3' template	100	0.325733		3' template	36	0.202247		3' template	89	0.322464
	CUAGUUUUCUCAGUGAUCUGCC	8	CUAGUUUUCUCAGUGAUCUGCC	0	CUAGUUUUCUCAGUGAUCUGCC	5		3' non-template	3	0.00977199		3' non-template	0	0		3' non-template	0	0
snp not alter seed	CUAGUUUUCUCAGUGAUCUGCCAGU	10	CUAGUUUUCUCAGUGAUCUGCCAGU	6	CUAGUUUUCUCAGUGAUCUGCCAGU	5		5' template	0	0		5' template	0	0		5' template	1	0.00362319
								5' non-template	0	0		5' non-template	1	0.00561798		5' non-template	0	0
								snp alter seed	8	0.0260586		snp alter seed	5	0.0280899		snp alter seed	4	0.0144928
								snp not alter seed	16	0.0521173		snp not alter seed	8	0.0449438		snp not alter seed	9	0.0326087
mature bantam-3p	UGAGAUCAUUGUGAAAGCUGAUU	7020	UGAGAUCAUUGUGAAAGCUGAUU	2866	UGAGAUCAUUGUGAAAGCUGAUU	6387	3p	total	9211			total	4311			total	8187
isomiRs: 3' template	UGAGAUCAUUGUGAAAGCUGAU	701	UGAGAUCAUUGUGAAAGCUGAU	460	UGAGAUCAUUGUGAAAGCUGAU	457		Mature	7020	0.762132		Mature	2866	0.664811		Mature	6387	0.780139
	UGAGAUCAUUGUGAAAGCUGA	481	UGAGAUCAUUGUGAAAGCUGA	371	UGAGAUCAUUGUGAAAGCUGA	293		3' template	1771	0.19227		3' template	1271	0.294827		3' template	1466	0.179064
	UGAGAUCAUUGUGAAAGCUGAUUU	364	UGAGAUCAUUGUGAAAGCUGAUUU	265	UGAGAUCAUUGUGAAAGCUGAUUU	566		3' non-template	73	0.00792531		3' non-template	30	0.00695894		3' non-template	50	0.00610724
	UGAGAUCAUUGUGAAAGCUG	121	UGAGAUCAUUGUGAAAGCUG	99	UGAGAUCAUUGUGAAAGCUG	72		5' template	76	0.008251		5' template	31	0.00719091		5' template	21	0.00256504
	UGAGAUCAUUGUGAAAGCU	61	UGAGAUCAUUGUGAAAGCU	36	UGAGAUCAUUGUGAAAGCU	30		5' non-template	3	0.000325698		5' non-template	0	0		5' non-template	0	0
3' non-template	UGAGAUCAUUGUGAAAGCUGAUUA	54	UGAGAUCAUUGUGAAAGCUGAUUA	17	UGAGAUCAUUGUGAAAGCUGAUUA	39		snp alter seed	114	0.0123765		snp alter seed	32	0.00742287		snp alter seed	108	0.0131916
5' template	CAUUGUGAAAGCUGAUU	44	CAUUGUGAAAGCUGAUU	26	CAUUGUGAAAGCUGAUU	4		snp not alter seed	154	0.0167191		snp not alter seed	81	0.0187891		snp not alter seed	155	0.0189325
	GAGAUCAUUGUGAAAGCUGAUU	25	GAGAUCAUUGUGAAAGCUGAUU	3	GAGAUCAUUGUGAAAGCUGAUU	11
snp alter seed	UGGGAUCAUUGUGAAAGCUGAUU	24	UGGGAUCAUUGUGAAAGCUGAUU	1	UGGGAUCAUUGUGAAAGCUGAUU	1
	UGCGAUCAUUGUGAAAGCUGAUU	12	UGCGAUCAUUGUGAAAGCUGAUU	0	UGCGAUCAUUGUGAAAGCUGAUU	4
	UUUCUGAGAUCAUUGUGAAAG	7	UUUCUGAGAUCAUUGUGAAAG	2	UUUCUGAGAUCAUUGUGAAAG	5
	UUUCUGAGAUCAUUGUGAAAGC	5	UUUCUGAGAUCAUUGUGAAAGC	1	UUUCUGAGAUCAUUGUGAAAGC	10
snp not alter seed	UGAGAUCAUUGUGAAAGCUGAAA	42	UGAGAUCAUUGUGAAAGCUGAAA	27	UGAGAUCAUUGUGAAAGCUGAAA	12
	UGAGAUCAUUGUGAAAGCUGAA	23	UGAGAUCAUUGUGAAAGCUGAA	9	UGAGAUCAUUGUGAAAGCUGAA	16
	UGAGAUCAUUGUGAAAGCUUAUU	7	UGAGAUCAUUGUGAAAGCUUAUU	5	UGAGAUCAUUGUGAAAGCUUAUU	10
	UGAGAUCAUUGUGAAAGCUGCUU	3	UGAGAUCAUUGUGAAAGCUGCUU	2	UGAGAUCAUUGUGAAAGCUGCUU	16
mature let-7-5p	UGAGGUAGUAGGUUGUAUGGUU	484626	UGAGGUAGUAGGUUGUAUGGUU	265456	UGAGGUAGUAGGUUGUAUGGUU	923619	let-7-5p	total	569116			total	344879			total	1105381			423613-423780	plus	sc243		nr	dma-let-7a	dpu-let-7
isomiRs: 3' template	UGAGGUAGUAGGUUGUAUGGU	31109	UGAGGUAGUAGGUUGUAUGGU	29105	UGAGGUAGUAGGUUGUAUGGU	64174		Mature	484626	0.851542		Mature	265456	0.769708		Mature	923619	0.835566
	UGAGGUAGUAGGUUGUAUGG	4650	UGAGGUAGUAGGUUGUAUGG	5369	UGAGGUAGUAGGUUGUAUGG	9305		3' template	37609	0.0660832		3' template	36010	0.104413		3' template	76822	0.0694982
	UGAGGUAGUAGGUUGUAUGGUUC	1249	UGAGGUAGUAGGUUGUAUGGUUC	804	UGAGGUAGUAGGUUGUAUGGUUC	2119		3' non-template	31878	0.0560132		3' non-template	36574	0.106049		3' non-template	68538	0.062004
3' non-template	UGAGGUAGUAGGUUGUAUGGUUU	28420	UGAGGUAGUAGGUUGUAUGGUUU	31147	UGAGGUAGUAGGUUGUAUGGUUU	60841		5' template	1358	0.00238616		5' template	948	0.00274879		5' template	4297	0.00388735
	UGAGGUAGUAGGUUGUAUGGUUA	1593	UGAGGUAGUAGGUUGUAUGGUUA	1326	UGAGGUAGUAGGUUGUAUGGUUA	3200		5' non-template	310	0.000544704		5' non-template	195	0.000565416		5' non-template	745	0.000673976
	UGAGGUAGUAGGUUGUAUGGUUUU	915	UGAGGUAGUAGGUUGUAUGGUUUU	2856	UGAGGUAGUAGGUUGUAUGGUUUU	2586		snp alter seed	8735	0.0153484		snp alter seed	2758	0.00799701		snp alter seed	18211	0.0164749
	UGAGGUAGUAGGUUGUAUGGUUAA	547	UGAGGUAGUAGGUUGUAUGGUUAA	376	UGAGGUAGUAGGUUGUAUGGUUAA	998		snp not alter seed	4600	0.00808271		snp not alter seed	2938	0.00851893		snp not alter seed	13149	0.0118954
5' template	GAGGUAGUAGGUUGUAUGGUU	1145	GAGGUAGUAGGUUGUAUGGUU	765	GAGGUAGUAGGUUGUAUGGUU	3964
	AGGUAGUAGGUUGUAUGGUU	158	AGGUAGUAGGUUGUAUGGUU	105	AGGUAGUAGGUUGUAUGGUU	285
5' non-template	CUGAGGUAGUAGGUUGUAUGGUU	203	CUGAGGUAGUAGGUUGUAUGGUU	115	CUGAGGUAGUAGGUUGUAUGGUU	600
snp alter seed	UGGGGUAGUAGGUUGUAUGGUU	2420	UGGGGUAGUAGGUUGUAUGGUU	108	UGGGGUAGUAGGUUGUAUGGUU	638
	UGAGGCAGUAGGUUGUAUGGUU	1115	UGAGGCAGUAGGUUGUAUGGUU	400	UGAGGCAGUAGGUUGUAUGGUU	5162
	UGCGGUAGUAGGUUGUAUGGUU	614	UGCGGUAGUAGGUUGUAUGGUU	74	UGCGGUAGUAGGUUGUAUGGUU	560
	UGAGGGAGUAGGUUGUAUGGUU	399	UGAGGGAGUAGGUUGUAUGGUU	161	UGAGGGAGUAGGUUGUAUGGUU	582
snp not alter seed	UGAGGUAGUAGGUUGUAUGUUU	522	UGAGGUAGUAGGUUGUAUGUUU	195	UGAGGUAGUAGGUUGUAUGUUU	1165
	CGAGGUAGUAGGUUGUAUGGUU	327	CGAGGUAGUAGGUUGUAUGGUU	146	CGAGGUAGUAGGUUGUAUGGUU	935
	UGAGGUAGUAGGUUGUAUGGGU	267	UGAGGUAGUAGGUUGUAUGGGU	179	UGAGGUAGUAGGUUGUAUGGGU	702
	GGAGGUAGUAGGUUGUAUGGUU	238	GGAGGUAGUAGGUUGUAUGGUU	204	GGAGGUAGUAGGUUGUAUGGUU	700
	UGAGGUAGUAGGUUGUAUUGUU	204	UGAGGUAGUAGGUUGUAUUGUU	107	UGAGGUAGUAGGUUGUAUUGUU	522
	UGAGGUAGUAGGUUGUAUGGA	102	UGAGGUAGUAGGUUGUAUGGA	240	UGAGGUAGUAGGUUGUAUGGA	216
	UGAGGUAGUAGGUUGUCUGGUU	149	UGAGGUAGUAGGUUGUCUGGUU	57	UGAGGUAGUAGGUUGUCUGGUU	778
mature let-7-3p	CUGUACAACUUGCUAACUUUCC	38	CUGUACAACUUGCUAACUUUCC	8	CUGUACAACUUGCUAACUUUCC	92	3p	total	41			total	10			total	114							nr	dma-let-7
isomiRs: 3' template	CUGUACAACUUGCUAACU	1	CUGUACAACUUGCUAACU	0	CUGUACAACUUGCUAACU	0		Mature	38	0.926829		Mature	8	0.8		Mature	92	0.807018
	CUGUACAACUUGCUAACUUUC	0	CUGUACAACUUGCUAACUUUC	0	CUGUACAACUUGCUAACUUUC	6		3' template	1	0.0243902		3' template	0	0		3' template	14	0.122807
	CUGUACAACUUGCUAAC	0	CUGUACAACUUGCUAAC	0	CUGUACAACUUGCUAAC	5		3' non-template	0	0		3' non-template	2	0.2		3' non-template	2	0.0175439
								5' template	0	0		5' template	0	0		5' template	4	0.0350877
								5' non-template	0	0		5' non-template	0	0		5' non-template	0	0
								snp alter seed	2	0.0487805		snp alter seed	0	0		snp alter seed	2	0.0175439
								snp not alter seed	0	0		snp not alter seed	0	0		snp not alter seed	0	0
mature miR-1-5p	CCGUGCUUCCUUACUUCCCAUA	200	CCGUGCUUCCUUACUUCCCAUA	19	CCGUGCUUCCUUACUUCCCAUA	100	miR-1-5p	total	304			total	31			total	173			1862-1922	plus	sc473		dma-miR-1b	nr	dpu-miR-1
isomiRs: 3' template	CCGUGCUUCCUUACUUCCCAU	49	CCGUGCUUCCUUACUUCCCAU	5	CCGUGCUUCCUUACUUCCCAU	34		Mature	200	0.657895		Mature	19	0.612903		Mature	100	0.578035
	CCGUGCUUCCUUACUUCCCA	8	CCGUGCUUCCUUACUUCCCA	0	CCGUGCUUCCUUACUUCCCA	5		3' template	62	0.203947		3' template	5	0.16129		3' template	40	0.231214
3' non-template	CCGUGCUUCCUUACUUCCCAUAA	4	CCGUGCUUCCUUACUUCCCAUAA	0	CCGUGCUUCCUUACUUCCCAUAA	0		3' non-template	7	0.0230263		3' non-template	0	0		3' non-template	2	0.0115607
5' template	CGUGCUUCCUUACUUCCCAUA	21	CGUGCUUCCUUACUUCCCAUA	5	CGUGCUUCCUUACUUCCCAUA	16		5' template	23	0.0756579		5' template	6	0.193548		5' template	18	0.104046
								5' non-template	1	0.00328947		5' non-template	0	0		5' non-template	0	0
								snp alter seed	6	0.0197368		snp alter seed	1	0.0322581		snp alter seed	10	0.0578035
								snp not alter seed	5	0.0164474		snp not alter seed	0	0		snp not alter seed	3	0.017341
mature miR-1-3p	UGGAAUGUAAAGAAGUAUGGAG	3738029	UGGAAUGUAAAGAAGUAUGGAG	1356056	UGGAAUGUAAAGAAGUAUGGAG	2904288	3p	total	4316241			total	1629643			total	3351795								dma-miR-1a
isomiRs: 3' template	UGGAAUGUAAAGAAGUAUGGA	205305	UGGAAUGUAAAGAAGUAUGGA	106346	UGGAAUGUAAAGAAGUAUGGA	115643		Mature	3738029	0.866038		Mature	1356056	0.832118		Mature	2904288	0.866487
	UGGAAUGUAAAGAAGUAUGG	17565	UGGAAUGUAAAGAAGUAUGG	11231	UGGAAUGUAAAGAAGUAUGG	8917		3' template	227012	0.0525948		3' template	119410	0.0732737		3' template	129395	0.0386047
	UGGAAUGUAAAGAAGUAUGGAGC	3095	UGGAAUGUAAAGAAGUAUGGAGC	1530	UGGAAUGUAAAGAAGUAUGGAGC	4134		3' non-template	255162	0.0591167		3' non-template	126657	0.0777207		3' non-template	221932	0.0662129
3' non-template	UGGAAUGUAAAGAAGUAUGGAGA	184457	UGGAAUGUAAAGAAGUAUGGAGA	92922	UGGAAUGUAAAGAAGUAUGGAGA	151470		5' template	10166	0.00235529		5' template	2718	0.00166785		5' template	8157	0.00243362
	UGGAAUGUAAAGAAGUAUGGAGU	64006	UGGAAUGUAAAGAAGUAUGGAGU	30169	UGGAAUGUAAAGAAGUAUGGAGU	63642		5' non-template	2299	0.000532639		5' non-template	620	0.000380451		5' non-template	1778	0.000530462
	UGGAAUGUAAAGAAGUAUGGAGAA	5457	UGGAAUGUAAAGAAGUAUGGAGAA	2484	UGGAAUGUAAAGAAGUAUGGAGAA	5341		snp alter seed	34688	0.00803662		snp alter seed	7911	0.00485444		snp alter seed	33178	0.00989858
5' template	GGAAUGUAAAGAAGUAUGGAG	7601	GGAAUGUAAAGAAGUAUGGAG	1753	GGAAUGUAAAGAAGUAUGGAG	5498		snp not alter seed	48885	0.0113258		snp not alter seed	16271	0.0099844		snp not alter seed	53067	0.0158324
	GAAUGUAAAGAAGUAUGGAG	1792	GAAUGUAAAGAAGUAUGGAG	750	GAAUGUAAAGAAGUAUGGAG	2005
	AUGGAAUGUAAAGAAGUAUGGAG	763	AUGGAAUGUAAAGAAGUAUGGAG	208	AUGGAAUGUAAAGAAGUAUGGAG	632
5' non-template	CUGGAAUGUAAAGAAGUAUGGAG	1919	CUGGAAUGUAAAGAAGUAUGGAG	496	CUGGAAUGUAAAGAAGUAUGGAG	1395
	AAUGGAAUGUAAAGAAGUAUGGAG	192	AAUGGAAUGUAAAGAAGUAUGGAG	57	AAUGGAAUGUAAAGAAGUAUGGAG	180
snp alter seed	UGAAAUGUAAAGAAGUAUGGAG	2765	UGAAAUGUAAAGAAGUAUGGAG	287	UGAAAUGUAAAGAAGUAUGGAG	1850
	UGCAAUGUAAAGAAGUAUGGAG	2657	UGCAAUGUAAAGAAGUAUGGAG	244	UGCAAUGUAAAGAAGUAUGGAG	1289
	UGGGAUGUAAAGAAGUAUGGAG	2244	UGGGAUGUAAAGAAGUAUGGAG	553	UGGGAUGUAAAGAAGUAUGGAG	1184
	UAGAAUGUAAAGAAGUAUGGAG	1979	UAGAAUGUAAAGAAGUAUGGAG	282	UAGAAUGUAAAGAAGUAUGGAG	2313
	UGAAUGUAAAGAAGUAUGGAG	1868	UGAAUGUAAAGAAGUAUGGAG	348	UGAAUGUAAAGAAGUAUGGAG	1238
	UGUAAUGUAAAGAAGUAUGGAG	1693	UGUAAUGUAAAGAAGUAUGGAG	1	UGUAAUGUAAAGAAGUAUGGAG	909
	UUGAAUGUAAAGAAGUAUGGAG	1172	UUGAAUGUAAAGAAGUAUGGAG	368	UUGAAUGUAAAGAAGUAUGGAG	1425
	UGGAAUUUAAAGAAGUAUGGAG	1188	UGGAAUUUAAAGAAGUAUGGAG	351	UGGAAUUUAAAGAAGUAUGGAG	1521
snp not alter seed	GGGAAUGUAAAGAAGUAUGGAG	5851	GGGAAUGUAAAGAAGUAUGGAG	1093	GGGAAUGUAAAGAAGUAUGGAG	3011
	CGGAAUGUAAAGAAGUAUGGAG	4174	CGGAAUGUAAAGAAGUAUGGAG	919	CGGAAUGUAAAGAAGUAUGGAG	3209
	UGGAAUGUAAAGAAGUAUGGAU	3443	UGGAAUGUAAAGAAGUAUGGAU	1138	UGGAAUGUAAAGAAGUAUGGAU	3343
	UGGAAUGUAAAGAAGUAUGGAA	3323	UGGAAUGUAAAGAAGUAUGGAA	1816	UGGAAUGUAAAGAAGUAUGGAA	2508
	UGGAAUGUAAAGAAGUAUGGAAA	3190	UGGAAUGUAAAGAAGUAUGGAAA	1555	UGGAAUGUAAAGAAGUAUGGAAA	1925
	UGGAAUGUAAAGAAGUAUGGG	2991	UGGAAUGUAAAGAAGUAUGGG	1139	UGGAAUGUAAAGAAGUAUGGG	2793
	AGGAAUGUAAAGAAGUAUGGAG	2874	AGGAAUGUAAAGAAGUAUGGAG	596	AGGAAUGUAAAGAAGUAUGGAG	2407
	UGGAAUGUAAAGAAGUAUGGCG	656	UGGAAUGUAAAGAAGUAUGGCG	196	UGGAAUGUAAAGAAGUAUGGCG	5246
mature miR-10-5p	UACCCUGUAGAUCCGAAUUUGU	9552	UACCCUGUAGAUCCGAAUUUGU	7891	UACCCUGUAGAUCCGAAUUUGU	11467	mirR-10-5p	total	10915			total	8737			total	12846			307-367	plus	co11822		dma-miR-10a	dma-miR-10a*	dpu-miR-10
isomiRs: 3' template	UACCCUGUAGAUCCGAAUUUG	453	UACCCUGUAGAUCCGAAUUUG	371	UACCCUGUAGAUCCGAAUUUG	535		Mature	9552	0.875126		Mature	7891	0.90317		Mature	11467	0.892651
	UACCCUGUAGAUCCGAAU	127	UACCCUGUAGAUCCGAAU	81	UACCCUGUAGAUCCGAAU	131		3' template	701	0.0642235		3' template	537	0.0614627		3' template	788	0.0613421
	UACCCUGUAGAUCCGAAUUUGUA	55	UACCCUGUAGAUCCGAAUUUGUA	37	UACCCUGUAGAUCCGAAUUUGUA	48		3' non-template	64	0.00586349		3' non-template	50	0.00572279		3' non-template	39	0.00303596
3' non-template	UACCCUGUAGAUCCGAAUUUGUAA	50	UACCCUGUAGAUCCGAAUUUGUAA	19	UACCCUGUAGAUCCGAAUUUGUAA	18		5' template	325	0.0297755		5' template	116	0.0132769		5' template	209	0.0162697
5' template	ACCCUGUAGAUCCGAAUUUGU	324	ACCCUGUAGAUCCGAAUUUGU	116	ACCCUGUAGAUCCGAAUUUGU	209		5' non-template	1	9.1617e-05		5' non-template	0	0		5' non-template	1	7.78452e-05
snp alter seed	UAGCCUGUAGAUCCGAAUUUGU	45	ND		UAGCCUGUAGAUCCGAAUUUGU	1		snp alter seed	178	0.0163078		snp alter seed	64	0.00732517		snp alter seed	159	0.0123774
	UACCUUGUAGAUCCGAAUUUGU	13	UACCUUGUAGAUCCGAAUUUGU	5	UACCUUGUAGAUCCGAAUUUGU	10		snp not alter seed	94	0.008612		snp not alter seed	79	0.00904201		snp not alter seed	183	0.0142457
	UACUCUGUAGAUCCGAAUUUGU	13	UACUCUGUAGAUCCGAAUUUGU	6	UACUCUGUAGAUCCGAAUUUGU	23
snp not alter seed	UACCCUGUAGAUCCGACUUUGU	27	UACCCUGUAGAUCCGACUUUGU	9	UACCCUGUAGAUCCGACUUUGU	15
	UACCCUGUAGAUCCGAAUUUUU	6	UACCCUGUAGAUCCGAAUUUUU	6	UACCCUGUAGAUCCGAAUUUUU	23
	CACCCUGUAGAUCCGAAUUUGU	5	CACCCUGUAGAUCCGAAUUUGU	4	CACCCUGUAGAUCCGAAUUUGU	9
	GACCCUGUAGAUCCGAAUUUGU	5	GACCCUGUAGAUCCGAAUUUGU	4	GACCCUGUAGAUCCGAAUUUGU	6
	UACCCUGUAGAUCCGAGUUUGU	5	UACCCUGUAGAUCCGAGUUUGU	0	UACCCUGUAGAUCCGAGUUUGU	22
	UACCCUGUAGAUCCGCAUUUGU	2	UACCCUGUAGAUCCGCAUUUGU	10	UACCCUGUAGAUCCGCAUUUGU	14
mature miR-10-3p	AAAUUCGGUUCUAGAGAGGUUCG	1555	AAAUUCGGUUCUAGAGAGGUUCG	397	AAAUUCGGUUCUAGAGAGGUUCG	1601	3p	total	2950			total	847			total	2971
isomiRs: 3' template	AAAUUCGGUUCUAGAGAGGUUC	685	AAAUUCGGUUCUAGAGAGGUUC	192	AAAUUCGGUUCUAGAGAGGUUC	656		Mature	1555	0.527119		Mature	397	0.468713		Mature	1601	0.538876
	AAAUUCGGUUCUAGAGAGGUU	185	AAAUUCGGUUCUAGAGAGGUU	92	AAAUUCGGUUCUAGAGAGGUU	204		3' template	991	0.335932		3' template	333	0.393152		3' template	972	0.327163
	AAAUUCGGUUCUAGAGAGGU	61	AAAUUCGGUUCUAGAGAGGU	23	AAAUUCGGUUCUAGAGAGGU	59		3' non-template	18	0.00610169		3' non-template	8	0.0094451		3' non-template	12	0.00403904
	AAAUUCGGUUCUAGAGAGGUUCGU	59	AAAUUCGGUUCUAGAGAGGUUCGU	26	AAAUUCGGUUCUAGAGAGGUUCGU	52		5' template	61	0.020678		5' template	19	0.0224321		5' template	47	0.0158196
3' non-template	AAAUUCGGUUCUAGAGAGGUUCGAA	10	AAAUUCGGUUCUAGAGAGGUUCGAA	2	AAAUUCGGUUCUAGAGAGGUUCGAA	7		5' non-template	1	0.000338983		5' non-template	0	0		5' non-template	0	0
5' template	AAUUCGGUUCUAGAGAGGUUCG	44	AAUUCGGUUCUAGAGAGGUUCG	10	AAUUCGGUUCUAGAGAGGUUCG	25		snp alter seed	234	0.079322		snp alter seed	64	0.0755608		snp alter seed	247	0.083137
	CAAAUUCGGUUCUAGAGAGGUUCG	15	CAAAUUCGGUUCUAGAGAGGUUCG	8	CAAAUUCGGUUCUAGAGAGGUUCG	20		snp not alter seed	90	0.0305085		snp not alter seed	26	0.0306966		snp not alter seed	92	0.030966
snp alter seed	CAAAUUCGGUUCUAGAGAGGUUC	115	CAAAUUCGGUUCUAGAGAGGUUC	30	CAAAUUCGGUUCUAGAGAGGUUC	139
	CAAAUUCGGUUCUAGAGAGGUU	32	CAAAUUCGGUUCUAGAGAGGUU	9	CAAAUUCGGUUCUAGAGAGGUU	29
snp not alter seed	AAAUUCGGUUCUAGAGAGGUUCU	12	AAAUUCGGUUCUAGAGAGGUUCU	1	AAAUUCGGUUCUAGAGAGGUUCU	13
	AAAUUCGGUUCUAGAGAGGUUU	10	AAAUUCGGUUCUAGAGAGGUUU	12	AAAUUCGGUUCUAGAGAGGUUU	15
mature miR-100-5p	AACCCGUAGAUCCGAACUUGUG	2877	AACCCGUAGAUCCGAACUUGUG	1827	AACCCGUAGAUCCGAACUUGUG	5400	miR-100-5p	total	3839			total	2535			total	7033			423404-423480	plus	sc243		dma-miR-99	dma-miR-99, dma-miR-100	dpu-miR-100
isomiRs: 3' template	AACCCGUAGAUCCGAACUUGU	169	AACCCGUAGAUCCGAACUUGU	195	AACCCGUAGAUCCGAACUUGU	259		Mature	2877	0.749414		Mature	1827	0.72071		Mature	5400	0.767809
	AACCCGUAGAUCCGAAC	101	AACCCGUAGAUCCGAAC	67	AACCCGUAGAUCCGAAC	174		3' template	398	0.103673		3' template	377	0.148718		3' template	712	0.101237
	AACCCGUAGAUCCGAACUUGUGU	90	AACCCGUAGAUCCGAACUUGUGU	91	AACCCGUAGAUCCGAACUUGUGU	190		3' non-template	431	0.112269		3' non-template	267	0.105325		3' non-template	644	0.0915683
3' non-template	AACCCGUAGAUCCGAACUUGUGA	300	AACCCGUAGAUCCGAACUUGUGA	200	AACCCGUAGAUCCGAACUUGUGA	429		5' template	8	0.00208388		5' template	5	0.00197239		5' template	4	0.000568747
	AACCCGUAGAUCCGAACUUGUGAA	79	AACCCGUAGAUCCGAACUUGUGAA	41	AACCCGUAGAUCCGAACUUGUGAA	143		5' non-template	1	0.000260485		5' non-template	0	0		5' non-template	5	0.000710934
5' template	ACCCGUAGAUCCGAACUUGUG	4	ACCCGUAGAUCCGAACUUGUG	3	ACCCGUAGAUCCGAACUUGUG	2		snp alter seed	62	0.01615		snp alter seed	20	0.00788955		snp alter seed	151	0.0214702
snp alter seed	AAGCCGUAGAUCCGAACUUGUG	11	AAGCCGUAGAUCCGAACUUGUG	0	AAGCCGUAGAUCCGAACUUGUG	1		snp not alter seed	62	0.01615		snp not alter seed	39	0.0153846		snp not alter seed	117	0.0166359
	AACCCUUAGAUCCGAACUUGUG	10	AACCCUUAGAUCCGAACUUGUG	3	AACCCUUAGAUCCGAACUUGUG	49
	AACCCUAGAUCCGAACUUGUG	6	AACCCUAGAUCCGAACUUGUG	4	AACCCUAGAUCCGAACUUGUG	17
snp not alter seed	AACCCGUAGAUCCGAACUUUUG	7	AACCCGTAGATCCGAACTTTTG	5	AACCCGTAGATCCGAACTTTTG	7
	AACCCGUAGAUCCGACCUUGUG	1	AACCCGUAGAUCCGACCUUGUG	8	AACCCGUAGAUCCGACCUUGUG	10
	AACCCGUAGAUCCGAACUUGUU	6	AACCCGUAGAUCCGAACUUGUU	3	AACCCGUAGAUCCGAACUUGUU	11
mature miR-100-3p	CAAGUACGAUUCUAAGGGUCCA	185	CAAGUACGAUUCUAAGGGUCCA	142	CAAGUACGAUUCUAAGGGUCCA	317	3p	total	230			total	192			total	410								nr
isomiRs: 3' template	CAAGUACGAUUCUAAGGGUCC	23	CAAGUACGAUUCUAAGGGUCC	17	CAAGUACGAUUCUAAGGGUCC	40		Mature	185	0.804348		Mature	142	0.739583		Mature	317	0.773171
3' non-template	CAAGUACGAUUCUAAGGGUCCAU	13	CAAGUACGAUUCUAAGGGUCCAU	12	CAAGUACGAUUCUAAGGGUCCAU	13		3' template	23	0.1		3' template	20	0.104167		3' template	48	0.117073
5' template	ND		AAGUACGAUUCUAAGGGUCCA	3	AAGUACGAUUCUAAGGGUCCA	1		3' non-template	18	0.0782609		3' non-template	19	0.0989583		3' non-template	28	0.0682927
								5' template	0	0		5' template	4	0.0208333		5' template	2	0.00487805
								5' non-template	1	0.00434783		5' non-template	1	0.00520833		5' non-template	0	0
								snp alter seed	1	0.00434783		snp alter seed	4	0.0208333		snp alter seed	2	0.00487805
								snp not alter seed	2	0.00869565		snp not alter seed	2	0.0104167		snp not alter seed	13	0.0317073
mature miR-1175-5p	AAGUGGAGCAGUGGAUC	305	AAGUGGAGCAGUGGAUC	143	AAGUGGAGCAGUGGAUC	250	miR-1175-5p	total	723			total	313			total	725			73661-73726	minus	sc243		dma-miR-1175	nr	nr
isomiRs: 3' template	AAGUGGAGCAGUGGAUCU	249	AAGUGGAGCAGUGGAUCU	114	AAGUGGAGCAGUGGAUCU	214		Mature	305	0.421853		Mature	143	0.456869		Mature	250	0.344828
	AAGUGGAGCAGUGGAUCUC	83	AAGUGGAGCAGUGGAUCUC	29	AAGUGGAGCAGUGGAUCUC	79		3' template	393	0.543568		3' template	160	0.511182		3' template	433	0.597241
	AAGUGGAGCAGUGGAUCUCCACU	44	ND		AAGUGGAGCAGUGGAUCUCCACU	99		3' non-template	14	0.0193638		3' non-template	5	0.0159744		3' non-template	15	0.0206897
								5' template	2	0.00276625		5' template	0	0		5' template	0	0
								5' non-template	0	0		5' non-template	0	0		5' non-template	0	0
								snp alter seed	9	0.0124481		snp alter seed	5	0.0159744		snp alter seed	20	0.0275862
								snp not alter seed	0	0		snp not alter seed	0	0		snp not alter seed	7	0.00965517
mature miR-1175-3p	UGAGAUUCAACUACUCCAACUUCU	1940	UGAGAUUCAACUACUCCAACUUCU	1264	UGAGAUUCAACUACUCCAACUUCU	3818	3p	total	2611			total	2769			total	4768								dma-miR-1175
isomiRs: 3' template	UGAGAUUCAACUACUCCAACUUC	75	UGAGAUUCAACUACUCCAACUUC	42	UGAGAUUCAACUACUCCAACUUC	179		Mature	1940	0.74301		Mature	1264	0.456482		Mature	3818	0.800755
	UGAGAUUCAACUACUCCAAC	33	UGAGAUUCAACUACUCCAAC	16	UGAGAUUCAACUACUCCAAC	105		3' template	197	0.07545		3' template	133	0.0480318		3' template	477	0.100042
	UGAGAUUCAACUACUCCAACUUCUU	30	UGAGAUUCAACUACUCCAACUUCUU	31	UGAGAUUCAACUACUCCAACUUCUU	85		3' non-template	24	0.00919188		3' non-template	11	0.00397255		3' non-template	15	0.00314597
	UGAGAUUCAACUACUCCAA	3	UGAGAUUCAACUACUCCAA	4	UGAGAUUCAACUACUCCAA	12		5' template	314	0.12026		5' template	1134	0.409534		5' template	244	0.0511745
3' non-template	UGAGAUUCAACUACUCCAACUUCUAA	11	UGAGAUUCAACUACUCCAACUUCUAA	4	UGAGAUUCAACUACUCCAACUUCUAA	5		5' non-template	3	0.00114899		5' non-template	1	0.000361141		5' non-template	6	0.00125839
5' template	AGAUUCAACUACUCCAACUUCU	192	AGAUUCAACUACUCCAACUUCU	621	AGAUUCAACUACUCCAACUUCU	149		snp alter seed	109	0.0417465		snp alter seed	212	0.0765619		snp alter seed	130	0.0272651
	AUUCAACUACUCCAACUUCU	51	AUUCAACUACUCCAACUUCU	261	AUUCAACUACUCCAACUUCU	39		snp not alter seed	24	0.00919188		snp not alter seed	14	0.00505598		snp not alter seed	78	0.0163591
	CAACUACUCCAACUUCU	24	CAACUACUCCAACUUCU	57	CAACUACUCCAACUUCU	6
	GAUUCAACUACUCCAACUUCU	18	GAUUCAACUACUCCAACUUCU	140	GAUUCAACUACUCCAACUUCU	7
	GAGAUUCAACUACUCCAACUUCU	16	GAGAUUCAACUACUCCAACUUCU	23	GAGAUUCAACUACUCCAACUUCU	34
snp alter seed	AGAUUCAACUACUCCAACUUC	25	AGAUUCAACUACUCCAACUUC	66	AGAUUCAACUACUCCAACUUC	11
	UGGGAUUCAACUACUCCAACUUCU	11	UGGGAUUCAACUACUCCAACUUCU	0	UGGGAUUCAACUACUCCAACUUCU	1
	UGAUAUUCAACUACUCCAACUUCU	3	UGAUAUUCAACUACUCCAACUUCU	1	UGAUAUUCAACUACUCCAACUUCU	12
	AUUCAACUACUCCAACUUC	2	AUUCAACUACUCCAACUUC	15	AUUCAACUACUCCAACUUC	0
snp not alter seed	UGAGAUUCAACUACUCCAACUUCA	5	UGAGAUUCAACUACUCCAACUUCA	2	UGAGAUUCAACUACUCCAACUUCA	2
	CGAGAUUCAACUACUCCAACUUCU	3	CGAGAUUCAACUACUCCAACUUCU	2	CGAGAUUCAACUACUCCAACUUCU	12
	UGAGAUUCAACUACUUCAACUUCU	2	UGAGAUUCAACUACUUCAACUUCU	1	TGAGATTCAACTACTTCAACTTCT	7
mature miR-12-5p	UGAGUAUUACAUCAGGUACUGGU	3293	UGAGUAUUACAUCAGGUACUGGU	1002	UGAGUAUUACAUCAGGUACUGGU	2405	miR-12-5p	total	7291			total	2497			total	5561			1623-1683	minus	sc2703		dma-miR-12	dma-miR-12	dpu-miR-12
isomiRs: 3' template	UGAGUAUUACAUCAGGUACUGG	3035	UGAGUAUUACAUCAGGUACUGG	1090	UGAGUAUUACAUCAGGUACUGG	2389		Mature	3293	0.451653		Mature	1002	0.401282		Mature	2405	0.432476
	UGAGUAUUACAUCAGGUACUGGUU	113	UGAGUAUUACAUCAGGUACUGGUU	79	UGAGUAUUACAUCAGGUACUGGUU	167		3' template	3266	0.44795		3' template	1216	0.486984		3' template	2693	0.484265
	UGAGUAUUACAUCAGGUACUG	72	UGAGUAUUACAUCAGGUACUG	41	UGAGUAUUACAUCAGGUACUG	69		3' non-template	49	0.00672061		3' non-template	24	0.00961153		3' non-template	54	0.00971048
3' non-template	UGAGUAUUACAUCAGGUACUGGUA	32	UGAGUAUUACAUCAGGUACUGGUA	8	UGAGUAUUACAUCAGGUACUGGUA	16		5' template	29	0.00397751		5' template	7	0.00280336		5' template	9	0.00161841
	UGAGUAUUACAUCAGGUACUGGUUU	7	UGAGUAUUACAUCAGGUACUGGUUU	5	UGAGUAUUACAUCAGGUACUGGUUU	25		5' non-template	2	0.000274311		5' non-template	1	0.000400481		5' non-template	2	0.000359648
5' template	AUUACAUCAGGUACUGGU	12	AUUACAUCAGGUACUGGU	5	AUUACAUCAGGUACUGGU	5		snp alter seed	225	0.03086		snp alter seed	82	0.0328394		snp alter seed	84	0.0151052
	UAUUACAUCAGGUACUGGU	12	UAUUACAUCAGGUACUGGU	2	UAUUACAUCAGGUACUGGU	0		snp not alter seed	427	0.0585654		snp not alter seed	165	0.0660793		snp not alter seed	314	0.0564647
snp alter seed	AUUACAUCAGGUACUGG	77	AUUACAUCAGGUACUGG	52	AUUACAUCAGGUACUGG	11
	UAUUACAUCAGGUACUGG	43	UAUUACAUCAGGUACUGG	8	UAUUACAUCAGGUACUGG	2
	UGGGUAUUACAUCAGGUACUGGU	15	UGGGUAUUACAUCAGGUACUGGU	0	UGGGUAUUACAUCAGGUACUGGU	2
snp not alter seed	UGAGUAUUACAUCAGGUACUGGA	190	UGAGUAUUACAUCAGGUACUGGA	82	UGAGUAUUACAUCAGGUACUGGA	121
	UGAGUAUUACAUCAGGUACUGGAA	129	UGAGUAUUACAUCAGGUACUGGAA	45	UGAGUAUUACAUCAGGUACUGGAA	90
mature miR-12-3p	CAGUACCAUUGUAACACUCUCA	4	ND		CAGUACCAUUGUAACACUCUCA	4	3p	total	10			total	2			total	5								nr
isomiRs: 5' template			AGUACCAUUGUAACACUCUCA	2				Mature	4	0.4		Mature	0			Mature	4	0.8
								3' template	1	0.1		3' template				3' template	0	0
								3' non-template	1	0.1		3' non-template				3' non-template	0	0
								5' template	4	0.4		5' template				5' template	0	0
								5' non-template	0	0		5' non-template				5' non-template
								snp alter seed	0	0		snp alter seed				snp alter seed	1	0.2
								snp not alter seed	0	0		snp not alter seed				snp not alter seed
mature miR-124-5p	CGUGUUCAUUGUUGUGCCUUUUG	72	CGUGUUCAUUGUUGUGCCUUUUG	11	CGUGUUCAUUGUUGUGCCUUUUG	48	miR-124-5p	total	94			total	16			total	60			3056358-3056420	minus	sc512		nr	nr	dpu-miR-124
isomiRs: 3' template	CGUGUUCAUUGUUGUGCCUUUU	13	CGUGUUCAUUGUUGUGCCUUUU	2	CGUGUUCAUUGUUGUGCCUUUU	4		Mature	72	0.765957		Mature	11	0.6875		Mature	48	0.8
								3' template	18	0.191489		3' template	4	0.25		3' template	5	0.0833333
								3' non-template	0	0		3' non-template	0	0		3' non-template	1	0.0166667
								5' template	0	0		5' template	0	0		5' template	1	0.0166667
								5' non-template	0	0		5' non-template	0	0		5' non-template	0	0
								snp alter seed	3	0.0319149		snp alter seed	0	0		snp alter seed	4	0.0666667
								snp not alter seed	1	0.0106383		snp not alter seed	1	0.0625		snp not alter seed	1	0.0166667
mature miR-124-3p	UAAGGCACGCGGUGAAUGCCAA	8931	UAAGGCACGCGGUGAAUGCCAA	1585	UAAGGCACGCGGUGAAUGCCAA	3345	3p	total	14697			total	2775			total	4361							nr	dma-miR-124
isomiRs: 3' template	UAAGGCACGCGGUGAAUGCCA	4924	UAAGGCACGCGGUGAAUGCCA	995	UAAGGCACGCGGUGAAUGCCA	785		Mature	8931	0.607675		Mature	1585	0.571171		Mature	3345	0.767026
	UAAGGCACGCGGUGAAUG	71	UAAGGCACGCGGUGAAUG	38	UAAGGCACGCGGUGAAUG	21		3' template	5102	0.347146		3' template	1069	0.385225		3' template	836	0.191699
	UAAGGCACGCGGUGAAUGCC	55	UAAGGCACGCGGUGAAUGCC	16	UAAGGCACGCGGUGAAUGCC	13		3' non-template	196	0.0133361		3' non-template	32	0.0115315		3' non-template	40	0.00917221
	UAAGGCACGCGGUGAAUGC	39	UAAGGCACGCGGUGAAUGC	13	UAAGGCACGCGGUGAAUGC	17		5' template	38	0.00258556		5' template	5	0.0018018		5' template	10	0.00229305
3' non-template	UAAGGCACGCGGUGAAUGCCAAU	145	UAAGGCACGCGGUGAAUGCCAAU	25	UAAGGCACGCGGUGAAUGCCAAU	28		5' non-template	31	0.00210927		5' non-template	5	0.0018018		5' non-template	19	0.0043568
	UAAGGCACGCGGUGAAUGCCAAA	37	UAAGGCACGCGGUGAAUGCCAAA	6	UAAGGCACGCGGUGAAUGCCAAA	7		snp alter seed	185	0.0125876		snp alter seed	20	0.00720721		snp alter seed	37	0.00848429
5' template	AAGGCACGCGGUGAAUGCCAA	33	AAGGCACGCGGUGAAUGCCAA	4	AAGGCACGCGGUGAAUGCCAA	8		snp not alter seed	214	0.0145608		snp not alter seed	59	0.0212613		snp not alter seed	74	0.0169686
5' non-template	AAUAAGGCACGCGGUGAAUGCCAA	27	AAUAAGGCACGCGGUGAAUGCCAA	2	AAUAAGGCACGCGGUGAAUGCCAA	17
snp alter seed	UAGGGCACGCGGUGAAUGCCAA	47	UAGGGCACGCGGUGAAUGCCAA	0	UAGGGCACGCGGUGAAUGCCAA	0
	UAGGGCACGCGGUGAAUGCCA	20	UAGGGCACGCGGUGAAUGCCA	0	UAGGGCACGCGGUGAAUGCCA	0
	UACGGCACGCGGUGAAUGCCAA	10	UACGGCACGCGGUGAAUGCCAA	0	UACGGCACGCGGUGAAUGCCAA	2
	UAAGACACGCGGUGAAUGCCAA	2	UAAGACACGCGGUGAAUGCCAA	1	UAAGACACGCGGUGAAUGCCAA	6
snp not alter seed	UAAGGCACGCGGUGAAUGCCAU	77	UAAGGCACGCGGUGAAUGCCAU	28	UAAGGCACGCGGUGAAUGCCAU	21
	CAAGGCACGCGGUGAAUGCCAA	11	CAAGGCACGCGGUGAAUGCCAA	2	CAAGGCACGCGGUGAAUGCCAA	1
	UAAGGCACGCGGUGAAUGCCAC	11	UAAGGCACGCGGUGAAUGCCAC	3	UAAGGCACGCGGUGAAUGCCAC	3
	AAAGGCACGCGGUGAAUGCCAA	10	AAAGGCACGCGGUGAAUGCCAA	1	AAAGGCACGCGGUGAAUGCCAA	1
mature miR-125-5p	UCCCUGAGACCCUAACUUGUGA	3030	UCCCUGAGACCCUAACUUGUGA	2041	UCCCUGAGACCCUAACUUGUGA	5551	miR-125-5p	total	3727			total	2633			total	7018			424677-424739	plus	sc243		nr	dma-miR-125	dpu-miR-125
isomiRs: 3' template	UCCCUGAGACCCUAACUUGUG	239	UCCCUGAGACCCUAACUUGUG	267	UCCCUGAGACCCUAACUUGUG	498		Mature	3030	0.812986		Mature	2041	0.775161		Mature	5551	0.790966
	UCCCUGAGACCCUAACUUGUGAG	119	UCCCUGAGACCCUAACUUGUGAG	66	UCCCUGAGACCCUAACUUGUGAG	234		3' template	384	0.103032		3' template	372	0.141284		3' template	787	0.11214
3' non-template	UCCCUGAGACCCUAACUUGUGAAA	91	UCCCUGAGACCCUAACUUGUGAAA	47	UCCCUGAGACCCUAACUUGUGAAA	194		3' non-template	221	0.059297		3' non-template	145	0.0550703		3' non-template	476	0.0678256
	UCCCUGAGACCCUAACUUGUGAA	84	UCCCUGAGACCCUAACUUGUGAA	63	UCCCUGAGACCCUAACUUGUGAA	192		5' template	6	0.00160987		5' template	13	0.00493733		5' template	17	0.00242234
5' template	CCUGAGACCCUAACUUGUGA	5	CCUGAGACCCUAACUUGUGA	6	CCUGAGACCCUAACUUGUGA	15		5' non-template	2	0.000536625		5' non-template	0	0		5' non-template	3	0.000427472
snp alter seed	UCGCUGAGACCCUAACUUGUGA	9	UCGCUGAGACCCUAACUUGUGA	1	UCGCUGAGACCCUAACUUGUGA	0		snp alter seed	42	0.0112691		snp alter seed	24	0.00911508		snp alter seed	88	0.0125392
	UCUUGAGACCCUAACUUGUGA	1	UCUUGAGACCCUAACUUGUGA	4	UCUUGAGACCCUAACUUGUGA	11		snp not alter seed	42	0.0112691		snp not alter seed	38	0.0144322		snp not alter seed	96	0.0136791
snp not alter seed	UCCCUGAGACCCUAACUUGA	5	UCCCUGAGACCCUAACUUGA	2	UCCCUGAGACCCUAACUUGA	9
	UCCCUGAGACCCUAACUCGUGA	3	UCCCUGAGACCCUAACUCGUGA	1	UCCCUGAGACCCUAACUCGUGA	3
	UCCCUGAGACCCUAACUUGUA	3	UCCCUGAGACCCUAACUUGUA	1	UCCCUGAGACCCUAACUUGUA	0
	UCCCUGAGACCCUAACUUGUGU	3	UCCCUGAGACCCUAACUUGUGU	9	UCCCUGAGACCCUAACUUGUGU	3
	UCCCUGAGACCCUAACUUUUGA	3	UCCCUGAGACCCUAACUUUUGA	4	UCCCUGAGACCCUAACUUUUGA	7
mature miR-125-3p	ACAGGCUAGAUUCUCAGGUAU	2391	ACAGGCUAGAUUCUCAGGUAU	521	ACAGGCUAGAUUCUCAGGUAU	4748	3p	total	2697			total	632			total	5569								nr
isomiRs: 3' template	ACAGGCUAGAUUCUCAGGUA	50	ACAGGCUAGAUUCUCAGGUA	16	ACAGGCUAGAUUCUCAGGUA	126		Mature	2391	0.886541		Mature	521	0.824367		Mature	4748	0.852577
	ACAGGCUAGAUUCUCAGGU	14	ACAGGCUAGAUUCUCAGGU	1	ACAGGCUAGAUUCUCAGGU	17		3' template	69	0.025584		3' template	18	0.028481		3' template	157	0.0281918
3' non-template	ACAGGCUAGAUUCUCAGGUAUU	22	ACAGGCUAGAUUCUCAGGUAUU	12	ACAGGCUAGAUUCUCAGGUAUU	68		3' non-template	47	0.0174268		3' non-template	18	0.028481		3' non-template	130	0.0233435
5' template	CACAGGCUAGAUUCUCAGGUAU	53	CACAGGCUAGAUUCUCAGGUAU	19	CACAGGCUAGAUUCUCAGGUAU	126		5' template	81	0.0300334		5' template	33	0.0522152		5' template	203	0.0364518
	CAGGCUAGAUUCUCAGGUAU	17	CAGGCUAGAUUCUCAGGUAU	7	CAGGCUAGAUUCUCAGGUAU	74		5' non-template	2	0.000741565		5' non-template	0	0		5' non-template	0	0
snp alter seed	UAUCACAGGCUAGAUUCUCAGGU	17	UAUCACAGGCUAGAUUCUCAGGU	12	UAUCACAGGCUAGAUUCUCAGGU	36		snp alter seed	74	0.0274379		snp alter seed	32	0.0506329		snp alter seed	139	0.0249596
	AUCACAGGCUAGAUUCUCAGGU	13	AUCACAGGCUAGAUUCUCAGGU	5	AUCACAGGCUAGAUUCUCAGGU	25		snp not alter seed	33	0.0122358		snp not alter seed	10	0.0158228		snp not alter seed	192	0.0344766
snp not alter seed	ACAGGCUAGAUUCUCAGGGAU	11	ACAGGCUAGAUUCUCAGGGAU	5	ACAGGCUAGAUUCUCAGGGAU	65
	ACAGGCUAGAUUCUCAGGCAU	4	ACAGGCUAGAUUCUCAGGCAU	0	ACAGGCUAGAUUCUCAGGCAU	9
	ACAGGCUAGAUUCUCAUGUAU	3	ACAGGCUAGAUUCUCAUGUAU	2	ACAGGCUAGAUUCUCAUGUAU	25
	ACAGGCUAGAUUCUCCGGUAU	1	ACAGGCUAGAUUCUCCGGUAU	0	ACAGGCUAGAUUCUCCGGUAU	11
mature miR-13-5p	CGUCGGAAAGGCUGUGGUGUG	120	CGUCGGAAAGGCUGUGGUGUG	27	CGUCGGAAAGGCUGUGGUGUG	59	miR-13-5p	total	138			total	39			total	75			3280063-3280125	minus	sc24		dpu-miR-2	nr	nr
isomiRs: 3' template	CGUCGGAAAGGCUGUGGUGUGU	5	CGUCGGAAAGGCUGUGGUGUGU	2	CGUCGGAAAGGCUGUGGUGUGU	2		Mature	120	0.869565		Mature	27	0.692308		Mature	59	0.786667
	CGUCGGAAAGGCUGUGGUGU	1	CGUCGGAAAGGCUGUGGUGU	4	CGUCGGAAAGGCUGUGGUGU	3		3' template	7	0.0507246		3' template	7	0.179487		3' template	7	0.0933333
5' template	GUCGGAAAGGCUGUGGUGUG	2	GUCGGAAAGGCUGUGGUGUG	0	GUCGGAAAGGCUGUGGUGUG	4		3' non-template	0	0		3' non-template	0	0		3' non-template	0	0
								5' template	4	0.0289855		5' template	1	0.025641		5' template	5	0.0666667
								5' non-template	1	0.00724638		5' non-template	0	0		5' non-template	0	0
								snp alter seed	5	0.0362319		snp alter seed	3	0.0769231		snp alter seed	1	0.0133333
								snp not alter seed	1	0.00724638		snp not alter seed	1	0.025641		snp not alter seed	3	0.04
mature miR-13-3p	UAUCACAGCCAUUCUAGAUGCG	1776	UAUCACAGCCAUUCUAGAUGCG	381	UAUCACAGCCAUUCUAGAUGCG	309	3p	total	2765			total	633			total	435								nr
isomiRs: 3' template	UAUCACAGCCAUUCUAGAUGC	39	UAUCACAGCCAUUCUAGAUGC	9	UAUCACAGCCAUUCUAGAUGC	16		Mature	1776	0.642315		Mature	381	0.601896		Mature	309	0.710345
3' non-template	UAUCACAGCCAUUCUAGAUGCGU	774	UAUCACAGCCAUUCUAGAUGCGU	196	UAUCACAGCCAUUCUAGAUGCGU	86		3' template	58	0.0209765		3' template	17	0.0268562		3' template	16	0.0367816
	UAUCACAGCCAUUCUAGAUGCGA	41	UAUCACAGCCAUUCUAGAUGCGA	9	UAUCACAGCCAUUCUAGAUGCGA	5		3' non-template	835	0.301989		3' non-template	211	0.333333		3' non-template	97	0.222989
5' template	ACAGCCAUUCUAGAUGCG	6	ACAGCCAUUCUAGAUGCG	2	ACAGCCAUUCUAGAUGCG	0		5' template	11	0.0039783		5' template	7	0.0110585		5' template	1	0.00229885
5' non-template	AATATCACAGCCATTCTAGATGCG	5	AATATCACAGCCATTCTAGATGCG	0	AATATCACAGCCATTCTAGATGCG	0		5' non-template	7	0.00253165		5' non-template	0	0		5' non-template	0	0
snp not alter seed	UAUCACAGCCAUUCUAGAUGCU	7	UAUCACAGCCAUUCUAGAUGCU	3	UAUCACAGCCAUUCUAGAUGCU	1		snp alter seed	35	0.0126582		snp alter seed	6	0.00947867		snp alter seed	3	0.00689655
	UAUCACAGCCAUUCUAGAUUCG	7	UAUCACAGCCAUUCUAGAUUCG	0	UAUCACAGCCAUUCUAGAUUCG	2		snp not alter seed	43	0.0155515		snp not alter seed	11	0.0173776		snp not alter seed	9	0.0206897
mature miR-133-5p	AGCUGGCUGAAUCCGGGCCAAAU	665	AGCUGGCUGAAUCCGGGCCAAAU	79	AGCUGGCUGAAUCCGGGCCAAAU	294	miR-133-5p	total	798			total	109			total	375			1136823-1136887	plus	sc642		dma-miR-133	nr	dpu-miR-133
isomiRs: 3' template	AGCUGGCUGAAUCCGGGCCAAA	72	AGCUGGCUGAAUCCGGGCCAAA	14	AGCUGGCUGAAUCCGGGCCAAA	40		Mature	665	0.833333		Mature	79	0.724771		Mature	294	0.784
	AGCUGGCUGAAUCCGGGCCAAAUU	18	AGCUGGCUGAAUCCGGGCCAAAUU	0	AGCUGGCUGAAUCCGGGCCAAAUU	7		3' template	103	0.129073		3' template	25	0.229358		3' template	60	0.16
	AGCUGGCUGAAUCCGGGCCA	4	AGCUGGCUGAAUCCGGGCCA	4	AGCUGGCUGAAUCCGGGCCA	3		3' non-template	4	0.00501253		3' non-template	1	0.00917431		3' non-template	3	0.008
	AGCUGGCUGAAUCCGGGCCAA	5	AGCUGGCUGAAUCCGGGCCAA	5	AGCUGGCUGAAUCCGGGCCAA	5		5' template	1	0.00125313		5' template	1	0.00917431		5' template	0	0
								5' non-template	2	0.00250627		5' non-template	0	0		5' non-template	1	0.00266667
								snp alter seed	14	0.0175439		snp alter seed	1	0.00917431		snp alter seed	2	0.00533333
								snp not alter seed	9	0.0112782		snp not alter seed	2	0.0183486		snp not alter seed	15	0.04
mature miR-133-3p	UUGGUCCCCUUCAACCAGCUGU	2652	UUGGUCCCCUUCAACCAGCUGU	2101	UUGGUCCCCUUCAACCAGCUGU	985	3p	total	3149			total	2577			total	1133								dma-miR-133
isomiRs: 3' template	UUGGUCCCCUUCAACCAGCUG	266	UUGGUCCCCUUCAACCAGCUG	265	UUGGUCCCCUUCAACCAGCUG	52		Mature	2652	0.842172		Mature	2101	0.815289		Mature	985	0.869373
	UUGGUCCCCUUCAACCAGC	22	UUGGUCCCCUUCAACCAGC	11	UUGGUCCCCUUCAACCAGC	7		3' template	319	0.101302		3' template	300	0.116414		3' template	72	0.0635481
	UUGGUCCCCUUCAACCAGCU	15	UUGGUCCCCUUCAACCAGCU	14	UUGGUCCCCUUCAACCAGCU	6		3' non-template	55	0.0174659		3' non-template	51	0.0197905		3' non-template	17	0.0150044
3' non-template	UUGGUCCCCUUCAACCAGCUGUU	33	UUGGUCCCCUUCAACCAGCUGUU	33	UUGGUCCCCUUCAACCAGCUGUU	10		5' template	35	0.0111146		5' template	31	0.0120295		5' template	5	0.00441306
	UUGGUCCCCUUCAACCAGCUGUAA	12	UUGGUCCCCUUCAACCAGCUGUAA	10	UUGGUCCCCUUCAACCAGCUGUAA	3		5' non-template	7	0.00222293		5' non-template	10	0.00388048		5' non-template	3	0.00264784
5' template	UUUGGUCCCCUUCAACCAGCUGU	25	UUUGGUCCCCUUCAACCAGCUGU	15	UUUGGUCCCCUUCAACCAGCUGU	0		snp alter seed	55	0.0174659		snp alter seed	54	0.0209546		snp alter seed	34	0.0300088
	UGGUCCCCUUCAACCAGCUGU	6	UGGUCCCCUUCAACCAGCUGU	12	UGGUCCCCUUCAACCAGCUGU	4		snp not alter seed	26	0.00825659		snp not alter seed	30	0.0116414		snp not alter seed	17	0.0150044
snp alter seed	UUGGUCUCCUUCAACCAGCUGU	5	UUGGUCUCCUUCAACCAGCUGU	2	UUGGUCUCCUUCAACCAGCUGU	0
	UUUGGUCCCCUUCAACCAGCUG	5	TTTGGTCCCCTTCAACCAGCTG	12	TTTGGTCCCCTTCAACCAGCTGT	11
	CAUUUGGUCCCCUUCAACCAGCU	4	CAUUUGGUCCCCUUCAACCAGCU	0	CAUUUGGUCCCCUUCAACCAGCU	2
mature miR-137-5p	GGGUAUUCUCGAGUGAUUAACA	1	GGGUAUUCUCGAGUGAUUAACA	1	GGGUAUUCUCGAGUGAUUAACA	2	miR-137-5p	total	1			total	1			total	2			99491-99552	minus	sc2979		nr	nr	nr
mature miR-137-3p	UUAUUGCUUGAGAAUACACGU	325	UUAUUGCUUGAGAAUACACGU	61	UUAUUGCUUGAGAAUACACGU	38	3p	total	350			total	71			total	45							nr	dma-miR-137
isomiRs: 3' template	UUAUUGCUUGAGAAUACACG	15	UUAUUGCUUGAGAAUACACG	7	UUAUUGCUUGAGAAUACACG	6		Mature	325	0.928571		Mature	61	0.859155		Mature	38	0.844444
								3' template	16	0.0457143		3' template	7	0.0985915		3' template	6	0.133333
								3' non-template	4	0.0114286		3' non-template	2	0.028169		3' non-template	0	0
								5' template	2	0.00571429		5' template	0	0		5' template	0	0
								5' non-template	0	0		5' non-template	1	0.0140845		5' non-template	0	0
								snp alter seed	3	0.00857143		snp alter seed	0	0		snp alter seed	0	0
								snp not alter seed	0	0		snp not alter seed	0	0		snp not alter seed	1	0.0222222
mature miR-153-5p	CUCAUUUUCGUGAUUUUUGCAAUU	2	CUCAUUUUCGUGAUUUUUGCAAUU	1	CUCAUUUUCGUGAUUUUUGCAAUU	3	miR-153-5p	total	5			total	3			total	5			238053-238117	minus	sc2486		dma-miR-153	dma-miR-153*	nr
								Mature	2			Mature	1			Mature	3	0.6
								3' template				3' template				3' template	2	0.4
								3' non-template				3' non-template				3' non-template	0	0
								5' template				5' template				5' template	0	0
								5' non-template				5' non-template				5' non-template	0
								snp alter seed				snp alter seed				snp alter seed	0
								snp not alter seed				snp not alter seed				snp not alter seed	0
mature miR-153-3p	UUGCAUAGUCACAAAAGUGAUGG	5	UUGCAUAGUCACAAAAGUGAUGG	1	UUGCAUAGUCACAAAAGUGAUGG	2	3p	total	7			total	1			total	2
								Mature	5			Mature	1			Mature	2
								3' template	2			3' template	0			3' template
								3' non-template	0			3' non-template	0			3' non-template
								5' template	0			5' template	0			5' template
								5' non-template				5' non-template				5' non-template
								snp alter seed				snp alter seed				snp alter seed
								snp not alter seed				snp not alter seed				snp not alter seed
mature miR-184-5p	CCUUAUCAUUCACCAGUCCGGU	127	CCUUAUCAUUCACCAGUCCGGU	25	CCUUAUCAUUCACCAGUCCGGU	176	miR-184-5p	total	157			total	31			total	234			6021-6118	minus	sc3311		nr	nr	dpu-miR-184
isomiRs: 3' template	CCUUAUCAUUCACCAGUCCGGUU	9	CCUUAUCAUUCACCAGUCCGGUU	1	CCUUAUCAUUCACCAGUCCGGUU	10		Mature	127	0.808917		Mature	25	0.806452		Mature	176	0.752137
	CCUUAUCAUUCACCAGUCCGG	6	CCUUAUCAUUCACCAGUCCGG	1	CCUUAUCAUUCACCAGUCCGG	11		3' template	20	0.127389		3' template	3	0.0967742		3' template	26	0.111111
3' non-template	CCUUAUCAUUCACCAGUCCGGUAA	2	CCUUAUCAUUCACCAGUCCGGUAA	0	CCUUAUCAUUCACCAGUCCGGUAA	6		3' non-template	4	0.0254777		3' non-template	2	0.0645161		3' non-template	19	0.0811966
								5' template	2	0.0127389		5' template	0	0		5' template	1	0.0042735
								5' non-template	0	0		5' non-template	0	0		5' non-template	1	0.0042735
								snp alter seed	1	0.00636943		snp alter seed	1	0.0322581		snp alter seed	7	0.0299145
								snp not alter seed	3	0.0191083		snp not alter seed	0	0		snp not alter seed	4	0.017094
mature miR-184-3p	UGGACGGAGAACUGAUAAGGGC	198815	UGGACGGAGAACUGAUAAGGGC	111016	UGGACGGAGAACUGAUAAGGGC	493471	3p	total	260640			total	149523			total	656419							nr	dma-miR-184
isomiRs: 3' template	UGGACGGAGAACUGAUAAGGG	8233	UGGACGGAGAACUGAUAAGGG	5076	UGGACGGAGAACUGAUAAGGG	21190		Mature	198815	0.762795		Mature	111016	0.742468		Mature	493471	0.751762
	UGGACGGAGAACUGAUAAGG	1033	UGGACGGAGAACUGAUAAGG	704	UGGACGGAGAACUGAUAAGG	2769		3' template	9457	0.0362838		3' template	5966	0.0399002		3' template	24542	0.0373877
3' non-template	UGGACGGAGAACUGAUAAGGGCU	17286	UGGACGGAGAACUGAUAAGGGCU	11561	UGGACGGAGAACUGAUAAGGGCU	37465		3' non-template	42112	0.161572		3' non-template	27476	0.183758		3' non-template	110013	0.167596
	UGGACGGAGAACUGAUAAGGGCAA	11611	UGGACGGAGAACUGAUAAGGGCAA	6573	UGGACGGAGAACUGAUAAGGGCAA	37345		5' template	882	0.00338398		5' template	352	0.00235415		5' template	1882	0.00286707
	UGGACGGAGAACUGAUAAGGGCA	10268	UGGACGGAGAACUGAUAAGGGCA	5975	UGGACGGAGAACUGAUAAGGGCA	26250		5' non-template	83	0.000318447		5' non-template	20	0.000133759		5' non-template	112	0.000170623
	UGGACGGAGAACUGAUAAGGGCUU	900	UGGACGGAGAACUGAUAAGGGCUU	1087	UGGACGGAGAACUGAUAAGGGCUU	2903		snp alter seed	3203	0.012289		snp alter seed	1115	0.00745705		snp alter seed	9885	0.015059
	UGGACGGAGAACUGAUAAGGGCAU	856	UGGACGGAGAACUGAUAAGGGCAU	942	UGGACGGAGAACUGAUAAGGGCAU	1616		snp not alter seed	6088	0.0233579		snp not alter seed	3578	0.0239294		snp not alter seed	16514	0.0251577
	UGGACGGAGAACUGAUAAGGGCC	686	UGGACGGAGAACUGAUAAGGGCC	574	UGGACGGAGAACUGAUAAGGGCC	2516
5' template	GGACGGAGAACUGAUAAGGGC	470	GGACGGAGAACUGAUAAGGGC	174	GGACGGAGAACUGAUAAGGGC	1181
	CUGGACGGAGAACUGAUAAGGGC	225	CUGGACGGAGAACUGAUAAGGGC	68	CUGGACGGAGAACUGAUAAGGGC	501
	GACGGAGAACUGAUAAGGGC	139	GACGGAGAACUGAUAAGGGC	74	GACGGAGAACUGAUAAGGGC	188
5' non-template	AAUGGACGGAGAACUGAUAAGGGC	56	AAUGGACGGAGAACUGAUAAGGGC	17	AAUGGACGGAGAACUGAUAAGGGC	68
snp alter seed	UGGACUGAGAACUGAUAAGGGC	176	UGGACUGAGAACUGAUAAGGGC	68	UGGACUGAGAACUGAUAAGGGC	653
	UGCACGGAGAACUGAUAAGGGC	175	TGCACGGAGAACTGATAAGGGC	28	TGCACGGAGAACTGATAAGGGC	193
	UGAACGGAGAACUGAUAAGGGC	163	TGAACGGAGAACTGATAAGGGC	22	TGAACGGAGAACTGATAAGGGC	391
	UAGACGGAGAACUGAUAAGGGC	154	TAGACGGAGAACTGATAAGGGC	42	TAGACGGAGAACTGATAAGGGC	649
	UGGACGUAGAACUGAUAAGGGC	139	UGGACGUAGAACUGAUAAGGGC	45	UGGACGUAGAACUGAUAAGGGC	517
snp not alter seed	UGGACGGAGAACUGAUAAGGGA	1719	UGGACGGAGAACUGAUAAGGGA	975	UGGACGGAGAACUGAUAAGGGA	3481
	UGGACGGAGAACUGAUAAGGGU	1339	UGGACGGAGAACUGAUAAGGGU	929	UGGACGGAGAACUGAUAAGGGU	3282
	GGGACGGAGAACUGAUAAGGGC	338	GGGACGGAGAACUGAUAAGGGC	166	GGGACGGAGAACUGAUAAGGGC	610
	CGGACGGAGAACUGAUAAGGGC	264	CGGACGGAGAACUGAUAAGGGC	123	CGGACGGAGAACUGAUAAGGGC	635
	AGGACGGAGAACUGAUAAGGGC	199	AGGACGGAGAACUGAUAAGGGC	64	AGGACGGAGAACUGAUAAGGGC	535
mature miR-190-5p	AGAUAUGUUUGAUAUUCUUGGUU	1872	AGAUAUGUUUGAUAUUCUUGGUU	505	AGAUAUGUUUGAUAUUCUUGGUU	2584	miR-190-5p	total	2493			total	818			total	3517			2298010-2298074	minus	sc24		dma-miR-50	dma-miR-50	nr
isomiRs: 3' template	AGAUAUGUUUGAUAUUCUUGGUUG	260	AGAUAUGUUUGAUAUUCUUGGUUG	116	AGAUAUGUUUGAUAUUCUUGGUUG	357		Mature	1872	0.750903		Mature	505	0.617359		Mature	2584	0.734717
	AGAUAUGUUUGAUAUUCUUGGU	168	AGAUAUGUUUGAUAUUCUUGGU	71	AGAUAUGUUUGAUAUUCUUGGU	239		3' template	498	0.199759		3' template	256	0.312958		3' template	732	0.208132
	AGAUAUGUUUGAUAUUCUUGGUUGU	40	AGAUAUGUUUGAUAUUCUUGGUUGU	49	AGAUAUGUUUGAUAUUCUUGGUUGU	81		3' non-template	58	0.0232651		3' non-template	36	0.0440098		3' non-template	96	0.027296
3' non-template	AGAUAUGUUUGAUAUUCUUGGUUU	46	AGAUAUGUUUGAUAUUCUUGGUUU	22	AGAUAUGUUUGAUAUUCUUGGUUU	66		5' template	2	0.000802246		5' template	3	0.00366748		5' template	1	0.000284333
snp alter seed	AGGUAUGUUUGAUAUUCUUGGUU	8	AGGUAUGUUUGAUAUUCUUGGUU	0	AGGTATGTTTGATATTCTTGGTT	1		5' non-template	0	0		5' non-template	0	0		5' non-template	0	0
	AGAGAUGUUUGAUAUUCUUGGUU	4	AGAGAUGUUUGAUAUUCUUGGUU	1	AGAGAUGUUUGAUAUUCUUGGUU	3		snp alter seed	38	0.015		snp alter seed	6	0.007		snp alter seed	37	0.011
snp not alter seed	AGAUAUGUUUGAUAUUCUUUGUU	5	AGAUAUGUUUGAUAUUCUUUGUU	4	AGAUAUGUUUGAUAUUCUUUGUU	8		snp not alter seed	25	0.01		snp not alter seed	12	0.015		snp not alter seed	67	0.019
	AGAUAUGUUUGAUAUUCUUGUUU	3	AGAUAUGUUUGAUAUUCUUGUUU	2	AGAUAUGUUUGAUAUUCUUGUUU	14
mature miR-190-3p	CCAGAUGUCAGACAUAUUAUUA	35	CCAGAUGUCAGACAUAUUAUUA	14	CCAGAUGUCAGACAUAUUAUUA	189	3p	total	117			total	37			total	409								nr
isomiRs: 3' template	CCAGAUGUCAGACAUAUUAUU	21	CCAGAUGUCAGACAUAUUAUU	10	CCAGAUGUCAGACAUAUUAUU	53		Mature	35	0.299145		Mature	14	0.378378		Mature	189	0.462103
5' template	ACCAGAUGUCAGACAUAUUAUUA	19	ACCAGAUGUCAGACAUAUUAUUA	4	ACCAGAUGUCAGACAUAUUAUUA	63		3' template	23	0.196581		3' template	10	0.27027		3' template	67	0.163814
snp alter seed	ACCAGAUGUCAGACAUAUUAUU	26	ACCAGAUGUCAGACAUAUUAUU	6	ACCAGAUGUCAGACAUAUUAUU	51		3' non-template	1	0.00854701		3' non-template	0	0		3' non-template	7	0.0171149
	ACCAGAUGUCAGACAUAUUAU	5	ACCAGAUGUCAGACAUAUUAU	1	ACCAGAUGUCAGACAUAUUAU	7		5' template	19	0.162393		5' template	4	0.108108		5' template	66	0.161369
								5' non-template	0	0		5' non-template	0	0		5' non-template	0	0
								snp alter seed	38	0.324786		snp alter seed	8	0.216216		snp alter seed	76	0.185819
								snp not alter seed	1	0.00854701		snp not alter seed	1	0.027027		snp not alter seed	4	0.00977995
mature miR-193-5p	CGGGAUUUAGUGGAACAGUUGU	6	CGGGAUUUAGUGGAACAGUUGU	1	CGGGAUUUAGUGGAACAGUUGU	8	miR-193-5p	total	7			total	5			total	12			146109-146167	minus	sc3334		nr	nr	dpu-miR-193
isomiRs: 3' template	CGGGAUUUAGUGGAACAGUUGUU	1	CGGGAUUUAGUGGAACAGUUGUU	1	CGGGAUUUAGUGGAACAGUUGUU	1		Mature	6			Mature	1			Mature	8	0.666667
								3' template	1			3' template	4			3' template	4	0.333333
								3' non-template	0			3' non-template	0			3' non-template	0	0
								5' template	0			5' template	0			5' template	0	0
								5' non-template				5' non-template				5' non-template	0	0
								snp alter seed				snp alter seed				snp alter seed	0	0
								snp not alter seed				snp not alter seed				snp not alter seed	0	0
mature miR-193-3p	UACUGGCCUGCUAAGUCCCAAG	386	UACUGGCCUGCUAAGUCCCAAG	199	UACUGGCCUGCUAAGUCCCAAG	609	3p	total	526			total	326			total	853								dma-miR-193
isomiRs: 3' template	UACUGGCCUGCUAAGUCCCAA	77	UACUGGCCUGCUAAGUCCCAA	62	UACUGGCCUGCUAAGUCCCAA	134		Mature	386	0.73384		Mature	199	0.610429		Mature	609	0.713951
	UACUGGCCUGCUAAGUCCCA	23	UACUGGCCUGCUAAGUCCCA	33	UACUGGCCUGCUAAGUCCCA	26		3' template	118	0.224335		3' template	111	0.340491		3' template	196	0.229777
	UACUGGCCUGCUAAGUCCCAAGA	10	UACUGGCCUGCUAAGUCCCAAGA	11	UACUGGCCUGCUAAGUCCCAAGA	24		3' non-template	10	0.0190114		3' non-template	2	0.00613497		3' non-template	14	0.0164127
3' non-template	UACUGGCCUGCUAAGUCCCAAGU	8	UACUGGCCUGCUAAGUCCCAAGU	1	UACUGGCCUGCUAAGUCCCAAGU	12		5' template	4	0.00760456		5' template	1	0.00306748		5' template	1	0.00117233
								5' non-template	0	0		5' non-template	0	0		5' non-template	0	0
								snp alter seed	4	0.00760456		snp alter seed	6	0.0184049		snp alter seed	10	0.0117233
								snp not alter seed	4	0.00760456		snp not alter seed	7	0.0214724		snp not alter seed	23	0.0269637
mature miR-2a-1-5p	CUCGCAAAGUGGCUGUCAUGUG	625	CUCGCAAAGUGGCUGUCAUGUG	105	CUCGCAAAGUGGCUGUCAUGUG	1439	miR-2a-1-5p	total	689			total	113			total	1733			3279939-3280007	minus	sc24		dma-miR-2(dpu-miR-2)	nr	dpu-miR-2+AA435
isomiRs: 3' template	CUCGCAAAGUGGCUGUCAUGU	20	CUCGCAAAGUGGCUGUCAUGU	1	CUCGCAAAGUGGCUGUCAUGU	99		Mature	625	0.907112		Mature	105	0.929204		Mature	1439	0.830352
	CUCGCAAAGUGGCUGUCAUG	7	CTCGCAAAGTGGCTGTCATG	2	CTCGCAAAGTGGCTGTCATG	38		3' template	38	0.0551524		3' template	6	0.0530973		3' template	160	0.0923254
3' non-template	CUCGCAAAGUGGCUGUCAUGUGAA	2	CUCGCAAAGUGGCUGUCAUGUGAA	0	CUCGCAAAGUGGCUGUCAUGUGAA	6		3' non-template	4	0.00580552		3' non-template	1	0.00884956		3' non-template	15	0.00865551
snp not alter seed	CUCGCAAAGUGGCUGGCAUGUG	7	CUCGCAAAGUGGCUGGCAUGUG	0	CUCGCAAAGUGGCUGGCAUGUG	43		5' template	1	0.00145138		5' template	0	0		5' template	3	0.0017311
	CUCGCAAAGUGGCUGUCAUUUG	5	CUCGCAAAGUGGCUGUCAUUUG	0	CUCGCAAAGUGGCUGUCAUUUG	19		5' non-template	0	0		5' non-template	0	0		5' non-template	0	0
								snp alter seed	4	0.00580552		snp alter seed	0	0		snp alter seed	15	0.00865551
								snp not alter seed	17	0.0246734		snp not alter seed	1	0.00884956		snp not alter seed	101	0.0582804
mature miR-2a-1-3p	UAUCACAGCCAGCUUUGAUGAGCG	4264	UAUCACAGCCAGCUUUGAUGAGCG	887	UAUCACAGCCAGCUUUGAUGAGCG	819	3p	total	6270			total	1407			total	1160
isomiRs: 3' template	UAUCACAGCCAGCUUUGAUGAGC	357	UAUCACAGCCAGCUUUGAUGAGC	104	UAUCACAGCCAGCUUUGAUGAGC	69		Mature	4264	0.680064		Mature	887	0.630419		Mature	819	0.706034
	UAUCACAGCCAGCUUUGAUGAG	239	UAUCACAGCCAGCUUUGAUGAG	86	UAUCACAGCCAGCUUUGAUGAG	59		3' template	788	0.125678		3' template	273	0.19403		3' template	184	0.158621
	UAUCACAGCCAGCUUUGAUGA	154	UAUCACAGCCAGCUUUGAUGA	62	UAUCACAGCCAGCUUUGAUGA	51		3' non-template	912	0.145455		3' non-template	194	0.137882		3' non-template	97	0.0836207
3' non-template	UAUCACAGCCAGCUUUGAUGAGCGU	797	UAUCACAGCCAGCUUUGAUGAGCGU	159	UAUCACAGCCAGCUUUGAUGAGCGU	87		5' template	20	0.00318979		5' template	4	0.00284293		5' template	2	0.00172414
	UAUCACAGCCAGCUUUGAUGAGCGA	74	UAUCACAGCCAGCUUUGAUGAGCGA	16	UAUCACAGCCAGCUUUGAUGAGCGA	8		5' non-template	8	0.00127592		5' non-template	2	0.00142146		5' non-template	0	0
5' template	ACAGCCAGCUUUGAUGAGCG	11	ACAGCCAGCUUUGAUGAGCG	1	ACAGCCAGCUUUGAUGAGCG	1		snp alter seed	92	0.014673		snp alter seed	10	0.00710732		snp alter seed	6	0.00517241
5' non-template	AAUAUCACAGCCAGCUUUGAUGAGCG	6	AAUAUCACAGCCAGCUUUGAUGAGCG	2	AAUAUCACAGCCAGCUUUGAUGAGCG	0		snp not alter seed	186	0.0296651		snp not alter seed	37	0.0262971		snp not alter seed	52	0.0448276
snp alter seed	UAGCACAGCCAGCUUUGAUGAGCG	22	UAGCACAGCCAGCUUUGAUGAGCG	0	UAGCACAGCCAGCUUUGAUGAGCG	0
	UAGCACAGCCAGCUUUGAUGAGCGU	5	UAGCACAGCCAGCUUUGAUGAGCGU	0	UAGCACAGCCAGCUUUGAUGAGCGU	0
	ACAGCCAGCUUUGAUGAG	4	ACAGCCAGCUUUGAUGAG	4	ACAGCCAGCUUUGAUGAG	2
snp not alter seed	UAUCACAGCCAGCUUUGAUGAGCA	24	UAUCACAGCCAGCUUUGAUGAGCA	3	UAUCACAGCCAGCUUUGAUGAGCA	5
	UAUCACAGCCAGCUUUGAUGAGCAA	24	UAUCACAGCCAGCUUUGAUGAGCAA	5	UAUCACAGCCAGCUUUGAUGAGCAA	5
	UAUCACAGCCAGCUUUGAUGAGCU	24	UAUCACAGCCAGCUUUGAUGAGCU	3	UAUCACAGCCAGCUUUGAUGAGCU	5
	UAUCACAGCCAGCUUUGAUGAGU	10	UAUCACAGCCAGCUUUGAUGAGU	4	UAUCACAGCCAGCUUUGAUGAGU	2
mature miR-2a-2-5p	CUUGUCAGAGUGGUUGUGGUGUG	3115	CUUGUCAGAGUGGUUGUGGUGUG	660	CUUGUCAGAGUGGUUGUGGUGUG	5643	miR-2a-2-5p	total	3539			total	727			total	6651			3279749-3279812	minus	sc24		dma-miR-2	nr	nr
isomiRs: 3' template	CUUGUCAGAGUGGUUGUGGUGU	196	CUUGUCAGAGUGGUUGUGGUGU	23	CUUGUCAGAGUGGUUGUGGUGU	589		Mature	3115	0.880192		Mature	660	0.90784		Mature	5643	0.848444
	CUUGUCAGAGUGGUUGUGGUG	31	CUUGUCAGAGUGGUUGUGGUG	10	CUUGUCAGAGUGGUUGUGGUG	74		3' template	261	0.0737496		3' template	44	0.0605227		3' template	716	0.107653
	CUUGUCAGAGUGGUUGUGGUGUGU	23	CUUGUCAGAGUGGUUGUGGUGUGU	8	CUUGUCAGAGUGGUUGUGGUGUGU	33		3' non-template	30	0.00847697		3' non-template	7	0.00962861		3' non-template	29	0.00436025
3' non-template	CUUGUCAGAGUGGUUGUGGUGUGAA	18	CUUGUCAGAGUGGUUGUGGUGUGAA	4	CUUGUCAGAGUGGUUGUGGUGUGAA	10		5' template	18	0.00508618		5' template	4	0.00550206		5' template	32	0.00481131
	CUUGUCAGAGUGGUUGUGGUGUGA	9	CUUGUCAGAGUGGUUGUGGUGUGA	1	CUUGUCAGAGUGGUUGUGGUGUGA	15		5' non-template	1	0.000282566		5' non-template	0	0		5' non-template	1	0.000150353
5' template	UUGUCAGAGUGGUUGUGGUGUG	13	UUGUCAGAGUGGUUGUGGUGUG	4	UUGUCAGAGUGGUUGUGGUGUG	21		snp alter seed	53	0.014976		snp alter seed	4	0.00550206		snp alter seed	55	0.00826943
snp alter seed	CUGGUCAGAGUGGUUGUGGUGUG	15	CUGGUCAGAGUGGUUGUGGUGUG	0	CUGGUCAGAGUGGUUGUGGUGUG	0		snp not alter seed	61	0.0172365		snp not alter seed	8	0.0110041		snp not alter seed	175	0.0263118
snp not alter seed	CUUGUCAGAGUGGUUGUGUUGUG	10	CUUGUCAGAGUGGUUGUGUUGUG	1	CUUGUCAGAGUGGUUGUGUUGUG	14
	UUUGUCAGAGUGGUUGUGGUGUG	7	UUUGUCAGAGUGGUUGUGGUGUG	0	UUUGUCAGAGUGGUUGUGGUGUG	4
	CUUGUCAGAGUGGUUGUGGUUUG	1	CUUGUCAGAGUGGUUGUGGUUUG	2	CUUGUCAGAGUGGUUGUGGUUUG	14
mature miR-2a-2-3p	UAUCACAGCCAGCUUUGAUGAGCG	4263	UAUCACAGCCAGCUUUGAUGAGCG	895	UAUCACAGCCAGCUUUGAUGAGCG	821	3p	total	6252			total	1410			total	1165								dma-miR-2
isomiRs: 3' template	UAUCACAGCCAGCUUUGAUGAGC	370	UAUCACAGCCAGCUUUGAUGAGC	95	UAUCACAGCCAGCUUUGAUGAGC	61		Mature	4263	0.681862		Mature	895	0.634752		Mature	821	0.704721
	UAUCACAGCCAGCUUUGAUGAG	247	UAUCACAGCCAGCUUUGAUGAG	77	UAUCACAGCCAGCUUUGAUGAG	71		3' template	823	0.131638		3' template	251	0.178014		3' template	198	0.169957
	UAUCACAGCCAGCUUUGAUGA	149	UAUCACAGCCAGCUUUGAUGA	57	UAUCACAGCCAGCUUUGAUGA	58		3' non-template	900	0.143954		3' non-template	202	0.143262		3' non-template	88	0.0755365
3' non-template	UAUCACAGCCAGCUUUGAUGAGCGU	791	UAUCACAGCCAGCUUUGAUGAGCGU	165	UAUCACAGCCAGCUUUGAUGAGCGU	76		5' template	15	0.00239923		5' template	4	0.00283688		5' template	2	0.00171674
	UAUCACAGCCAGCUUUGAUGAGCGA	68	UAUCACAGCCAGCUUUGAUGAGCGA	19	UAUCACAGCCAGCUUUGAUGAGCGA	8		5' non-template	1	0.000159949		5' non-template	0	0		5' non-template	0	0
5' template	ACAGCCAGCUUUGAUGAGCG	8	ACAGCCAGCUUUGAUGAGCG	2	ACAGCCAGCUUUGAUGAGCG	1		snp alter seed	76	0.0121561		snp alter seed	15	0.0106383		snp alter seed	14	0.0120172
snp alter seed	UAGCACAGCCAGCUUUGAUGAGCG	18	UAGCACAGCCAGCUUUGAUGAGCG	0	UAGCACAGCCAGCUUUGAUGAGCG	0		snp not alter seed	174	0.028		snp not alter seed	43	0.03		snp not alter seed	42	0.036
	UAGCACAGCCAGCUUUGAUGAGCGU	5	UAGCACAGCCAGCUUUGAUGAGCGU	0	UAGCACAGCCAGCUUUGAUGAGCGU	0
	ACAGCCAGCUUUGAUGA	3	ACAGCCAGCUUUGAUGA	2	ACAGCCAGCUUUGAUGA	1
mature miR-2b-5p	CGUCAAAGUCGACUGGGAAAUG	95	CGUCAAAGUCGACUGGGAAAUG	16	CGUCAAAGUCGACUGGGAAAUG	111	miR-2b-5p	total	118			total	18			total	161			3280225-3280310	minus	sc24		nr	nr	nr
isomiRs: 3' template	CGUCAAAGUCGACUGGGAAAU	7	CGUCAAAGUCGACUGGGAAAU	1	CGUCAAAGUCGACUGGGAAAU	15		Mature	95	0.805085		Mature	16	0.888889		Mature	111	0.689441
	CGUCAAAGUCGACUGGGAAA	0	CGUCAAAGUCGACUGGGAAA	0	CGUCAAAGUCGACUGGGAAA	5		3' template	14	0.118644		3' template	2	0.111111		3' template	28	0.173913
3' non-template	CGUCAAAGUCGACUGGGAAAUGG	0	CGUCAAAGUCGACUGGGAAAUGG	0	CGUCAAAGUCGACUGGGAAAUGG	14		3' non-template	4	0.0338983		3' non-template	0	0		3' non-template	19	0.118012
								5' template	0	0		5' template	0	0		5' template	0	0
								5' non-template	0	0		5' non-template	0	0		5' non-template	0	0
								snp alter seed	1	0.00847458		snp alter seed	0	0		snp alter seed	1	0.00621118
								snp not alter seed	4	0.0338983		snp not alter seed	0	0		snp not alter seed	2	0.0124224
mature miR-2b-3p	UAUCACAGCCAGCUUUGACGAGC	41025	UAUCACAGCCAGCUUUGACGAGC	8620	UAUCACAGCCAGCUUUGACGAGC	20953	3p	total	64514			total	14892			total	30366								nr
isomiRs: 3' template	UAUCACAGCCAGCUUUGACGAG	16092	UAUCACAGCCAGCUUUGACGAG	3915	UAUCACAGCCAGCUUUGACGAG	6154		Mature	41025	0.635908		Mature	8620	0.578834		Mature	20953	0.690015
	UAUCACAGCCAGCUUUGACGA	2237	UAUCACAGCCAGCUUUGACGA	853	UAUCACAGCCAGCUUUGACGA	859		3' template	18656	0.289178		3' template	4977	0.334206		3' template	7143	0.23523
3' non-template	UAUCACAGCCAGCUUUGACGAGCA	586	UAUCACAGCCAGCUUUGACGAGCA	133	UAUCACAGCCAGCUUUGACGAGCA	123		3' non-template	1679	0.0260254		3' non-template	390	0.0261886		3' non-template	718	0.0236449
	UAUCACAGCCAGCUUUGACGAGCAA	499	UAUCACAGCCAGCUUUGACGAGCAA	112	UAUCACAGCCAGCUUUGACGAGCAA	228		5' template	85	0.00131754		5' template	29	0.00194735		5' template	63	0.00207469
	UAUCACAGCCAGCUUUGACGAGCU	411	UAUCACAGCCAGCUUUGACGAGCU	93	UAUCACAGCCAGCUUUGACGAGCU	312		5' non-template	26	0.000403013		5' non-template	5	0.000335751		5' non-template	11	0.000362247
5' template	ACAGCCAGCUUUGACGAGC	40	ACAGCCAGCUUUGACGAGC	11	ACAGCCAGCUUUGACGAGC	36		snp alter seed	710	0.0110054		snp alter seed	108	0.00725222		snp alter seed	253	0.00833169
	AUCACAGCCAGCUUUGACGAGC	26	AUCACAGCCAGCUUUGACGAGC	9	AUCACAGCCAGCUUUGACGAGC	13		snp not alter seed	2333	0.0361627		snp not alter seed	763	0.0512356		snp not alter seed	1225	0.0403412
5' non-template	CUAUCACAGCCAGCUUUGACGAGC	11	CUAUCACAGCCAGCUUUGACGAGC	3	CUAUCACAGCCAGCUUUGACGAGC	8
	AAUAUCACAGCCAGCUUUGACGAGC	10	AAUAUCACAGCCAGCUUUGACGAGC	1	AAUAUCACAGCCAGCUUUGACGAGC	2
snp alter seed	UAGCACAGCCAGCUUUGACGAGC	188	UAGCACAGCCAGCUUUGACGAGC	0	UAGCACAGCCAGCUUUGACGAGC	1
	UAGCACAGCCAGCUUUGACGAG	58	UAGCACAGCCAGCUUUGACGAG	0	UAGCACAGCCAGCUUUGACGAG	0
	ACAGCCAGCUUUGACGAG	42	ACAGCCAGCUUUGACGAG	17	ACAGCCAGCUUUGACGAG	10
	UACCACAGCCAGCUUUGACGAGC	41	UACCACAGCCAGCUUUGACGAGC	3	UACCACAGCCAGCUUUGACGAGC	11
	UAUUACAGCCAGCUUUGACGAGC	22	UAUUACAGCCAGCUUUGACGAGC	4	UAUUACAGCCAGCUUUGACGAGC	21
	UAUAACAGCCAGCUUUGACGAGC	5	UAUAACAGCCAGCUUUGACGAGC	1	UAUAACAGCCAGCUUUGACGAGC	23
	UAUCAAAGCCAGCUUUGACGAGC	3	UAUCAAAGCCAGCUUUGACGAGC	1	UAUCAAAGCCAGCUUUGACGAGC	23
snp not alter seed	UAUCACAGCCAGCUUUGACGAGU	729	UAUCACAGCCAGCUUUGACGAGU	290	UAUCACAGCCAGCUUUGACGAGU	332
	UAUCACAGCCAGCUUUGACGAGA	583	UAUCACAGCCAGCUUUGACGAGA	271	UAUCACAGCCAGCUUUGACGAGA	223
	UAUCACAGCCAGCUUUGACGAUC	167	UAUCACAGCCAGCUUUGACGAUC	28	UAUCACAGCCAGCUUUGACGAUC	89
	UAUCACAGCCAGCUUUGACUAGC	96	UAUCACAGCCAGCUUUGACUAGC	16	UAUCACAGCCAGCUUUGACUAGC	40
mature miR-210-5p	AGCUGCUGAACACUGCCCAAGAU	58	AGCUGCUGAACACUGCCCAAGAU	6	AGCUGCUGAACACUGCCCAAGAU	14	miR-210-5p	total	136			total	13			total	32			60153-60228	minus	sc1036		nr	nr	dpu-miR-210
isomiRs: 3' template	AGCUGCUGAACACUGCCCAAGA	62	AGCUGCUGAACACUGCCCAAGA	5	AGCUGCUGAACACUGCCCAAGA	11		Mature	58	0.426471		Mature	6	0.461538		Mature	14	0.4375
	AGCUGCUGAACACUGCCCAAG	8	AGCUGCUGAACACUGCCCAAG	0	AGCUGCUGAACACUGCCCAAG	1		3' template	70	0.514706		3' template	5	0.384615		3' template	13	0.40625
								3' non-template	0	0		3' non-template	0	0		3' non-template	1	0.03125
								5' template	0	0		5' template	0	0		5' template	0	0
								5' non-template	0	0		5' non-template	0	0		5' non-template	0	0
								snp alter seed	3	0.0220588		snp alter seed	1	0.0769231		snp alter seed	0	0
								snp not alter seed	5	0.0367647		snp not alter seed	1	0.0769231		snp not alter seed	4	0.125
mature miR-210-3p	CUUGUGCGUGUGACAGCGGCUAU	378	CUUGUGCGUGUGACAGCGGCUAU	64	CUUGUGCGUGUGACAGCGGCUAU	85	3p	total	818			total	181			total	176							nr	dma-miR-210
isomiRs: 3' template	CUUGUGCGUGUGACAGCGGCUA	49	CUUGUGCGUGUGACAGCGGCUA	7	CUUGUGCGUGUGACAGCGGCUA	11		Mature	378	0.462103		Mature	64	0.353591		Mature	85	0.482955
	CUUGUGCGUGUGACAGCGGCU	11	CUUGUGCGUGUGACAGCGGCU	2	CUUGUGCGUGUGACAGCGGCU	2		3' template	62	0.0757946		3' template	9	0.0497238		3' template	13	0.0738636
3' non-template	CUUGUGCGUGUGACAGCGGCUAUU	17	CUUGUGCGUGUGACAGCGGCUAUU	0	CUUGUGCGUGUGACAGCGGCUAUU	2		3' non-template	22	0.0268949		3' non-template	1	0.00552486		3' non-template	3	0.0170455
5' template	UUGUGCGUGUGACAGCGGCUAU	308	UUGUGCGUGUGACAGCGGCUAU	85	UUGUGCGUGUGACAGCGGCUAU	62		5' template	308	0.376528		5' template	85	0.469613		5' template	62	0.352273
snp alter seed	UUGUGCGUGUGACAGCGGCUA	24	UUGUGCGUGUGACAGCGGCUA	12	UUGUGCGUGUGACAGCGGCUA	5		5' non-template	0	0		5' non-template	0	0		5' non-template	0	0
								snp alter seed	43	0.0525672		snp alter seed	20	0.110497		snp alter seed	11	0.0625
								snp not alter seed	5	0.00611247		snp not alter seed	2	0.0110497		snp not alter seed	2	0.0113636
mature miR-219-5p	UGAUUGUCCAAACGCAAUUCUUG	4	UGAUUGUCCAAACGCAAUUCUUG	1	UGAUUGUCCAAACGCAAUUCUUG	7	miR-219-5p	total	5			total	2			total	11			5723-5786	plus	sc560		dma-miR-219	dma-miR-219*	nr
isomiRs: 3' template	UGAUUGUCCAAACGCAAUUCU	1	UGAUUGUCCAAACGCAAUUCU	0	UGAUUGUCCAAACGCAAUUCU	1		Mature	4			Mature	1			Mature	7	0.636364
								3' template	1			3' template	1			3' template	3	0.272727
								3' non-template	0			3' non-template	0			3' non-template	0	0
								5' template	0			5' template	0			5' template	0	0
								5' non-template				5' non-template				5' non-template	0	0
								snp alter seed				snp alter seed				snp alter seed	0	0
								snp not alter seed				snp not alter seed				snp not alter seed	1	0.0909091
mature miR-219-3p	AGAAAUGUGUGGGGACAUCGUU	2	AGAAAUGUGUGGGGACAUCGUU	0	AGAAAUGUGUGGGGACAUCGUU	5	3p	total	3			total	2			total	9
isomiRs: 3' template	AGAAAUGUGUGGGGACAUCG	0	AGAAAUGUGUGGGGACAUCG	1	AGAAAUGUGUGGGGACAUCG	0		Mature	2			Mature	0			Mature	5	0.555556
								3' template	0			3' template	1			3' template	0	0
								3' non-template				3' non-template				3' non-template	0	0
								5' template				5' template				5' template	3	0.333333
								5' non-template				5' non-template				5' non-template	0	0
								snp alter seed	1			snp alter seed	1			snp alter seed	1	0.111111
								snp not alter seed				snp not alter seed				snp not alter seed	0	0
mature miR-252a-5p	UAAGUACUCGUGCCGCAGGAG	1560	UAAGUACUCGUGCCGCAGGAG	528	UAAGUACUCGUGCCGCAGGAG	468	miR-252a-5p	total	3414			total	1128			total	921			1185121-1185186	plus	sc2385		dma-miR-252	dma-miR-252*	nr
isomiRs: 3' template	UAAGUACUCGUGCCGCAGGAGA	313	UAAGUACUCGUGCCGCAGGAGA	113	UAAGUACUCGUGCCGCAGGAGA	77		Mature	1560	0.456942		Mature	528	0.468085		Mature	468	0.508143
	UAAGUACUCGUGCCGCAGGA	121	UAAGUACUCGUGCCGCAGGA	45	UAAGUACUCGUGCCGCAGGA	37		3' template	451	0.132103		3' template	162	0.143617		3' template	118	0.128122
3' non-template	UAAGUACUCGUGCCGCAGGAGAA	11	UAAGUACUCGUGCCGCAGGAGAA	4	UAAGUACUCGUGCCGCAGGAGAA	3		3' non-template	13	0.00380785		3' non-template	10	0.00886525		3' non-template	10	0.0108578
5' template	CUAAGUACUCGUGCCGCAGGAG	886	CUAAGUACUCGUGCCGCAGGAG	246	CUAAGUACUCGUGCCGCAGGAG	186		5' template	895	0.262156		5' template	247	0.218972		5' template	189	0.205212
	AAGUACUCGUGCCGCAGGAG	7	AAGUACUCGUGCCGCAGGAG	1	AAGUACUCGUGCCGCAGGAG	3		5' non-template	5	0.00146456		5' non-template	2	0.00177305		5' non-template	0	0
snp alter seed	CUAAGUACUCGUGCCGCAGGA	344	CUAAGUACUCGUGCCGCAGGA	136	CUAAGUACUCGUGCCGCAGGA	82		snp alter seed	458	0.134153		snp alter seed	168	0.148936		snp alter seed	123	0.13355
	CUAAGUACUCGUGCCGCAGGAGA	31	CUAAGUACUCGUGCCGCAGGAGA	12	CUAAGUACUCGUGCCGCAGGAGA	17		snp not alter seed	32	0.00937317		snp not alter seed	11	0.00975177		snp not alter seed	13	0.0141151
	CUAAGUACUCGUGCCGCAGG	13	CUAAGUACUCGUGCCGCAGG	4	CUAAGUACUCGUGCCGCAGG	0
snp not alter seed	UAAGUACUCGUGCCGCAGGAC	4	UAAGUACUCGUGCCGCAGGAC	4	UAAGUACUCGUGCCGCAGGAC	5
	UAAGUACUCGUGCCGCAGUAG	4	UAAGUACUCGUGCCGCAGUAG	0	UAAGUACUCGUGCCGCAGUAG	1
mature miR-252a-3p	CUCCUGCUGCUCAAGUUCUUAAC	1	CUCCUGCUGCUCAAGUUCUUAAC	0	CUCCUGCUGCUCAAGUUCUUAAC	0	3p	total	2			total	0			total	0
isomiRs: 3' template								Mature	1
								3'	0
								5'
								snp alter seed	1
mature miR-252b-5p	CUAAGUAGUAGUGCCGCAGGUAA	2588	CUAAGUAGUAGUGCCGCAGGUAA	1126	CUAAGUAGUAGUGCCGCAGGUAA	3049	miR-252b-5p	total	3284			total	1603			total	3831			1309862-1309926	plus	sc512		dma-miR-251	dma-miR-251	dpu-miR-252
isomiRs: 3' template	CUAAGUAGUAGUGCCGCAGGUA	250	CUAAGUAGUAGUGCCGCAGGUA	159	CUAAGUAGUAGUGCCGCAGGUA	271		Mature	2588	0.788063		Mature	1126	0.702433		Mature	3049	0.795876
	CUAAGUAGUAGUGCCGCAGGU	115	CUAAGUAGUAGUGCCGCAGGU	86	CUAAGUAGUAGUGCCGCAGGU	90		3' template	438	0.133374		3' template	313	0.195259		3' template	454	0.118507
	CUAAGUAGUAGUGCCGCAGGUAAU	40	CUAAGUAGUAGUGCCGCAGGUAAU	36	CUAAGUAGUAGUGCCGCAGGUAAU	73		3' non-template	27	0.00822168		3' non-template	31	0.0193387		3' non-template	41	0.0107022
	CUAAGUAGUAGUGCCGCAGG	29	CUAAGUAGUAGUGCCGCAGG	30	CUAAGUAGUAGUGCCGCAGG	16		5' template	25	0.00761267		5' template	18	0.0112289		5' template	29	0.00756983
3' non-template	CUAAGUAGUAGUGCCGCAGGUAAA	17	CUAAGUAGUAGUGCCGCAGGUAAA	17	CUAAGUAGUAGUGCCGCAGGUAAA	27		5' non-template	0	0		5' non-template	1	0.00062383		5' non-template	0	0
5' template	UAAGUAGUAGUGCCGCAGGUAA	23	UAAGUAGUAGUGCCGCAGGUAA	18	UAAGUAGUAGUGCCGCAGGUAA	28		snp alter seed	50	0.0152253		snp alter seed	16	0.00998129		snp alter seed	49	0.0127904
snp alter seed	CUGAGUAGUAGUGCCGCAGGUAA	11	CUGAGUAGUAGUGCCGCAGGUAA	2	CUGAGUAGUAGUGCCGCAGGUAA	0		snp not alter seed	156	0.047503		snp not alter seed	98	0.0611354		snp not alter seed	209	0.0545549
	UAAGUAGUAGUGCCGCAGGUA	7	UAAGUAGUAGUGCCGCAGGUA	4	UAAGUAGUAGUGCCGCAGGUA	11
snp not alter seed	CUAAGUAGUAGUGCCGCAGGUAU	101	CUAAGUAGUAGUGCCGCAGGUAU	69	CUAAGUAGUAGUGCCGCAGGUAU	103
	CUAAGUAGUAGUGCCGCAGUUAA	6	CUAAGUAGUAGUGCCGCAGUUAA	2	CUAAGUAGUAGUGCCGCAGUUAA	7
mature miR-252b-3p	ACCUGGACAAGGCUACUUAAUG	273	ACCUGGACAAGGCUACUUAAUG	85	ACCUGGACAAGGCUACUUAAUG	500	3p	total	328			total	98			total	586								nr
isomiRs: 3' template	ACCUGGACAAGGCUACUUAAU	13	ACCUGGACAAGGCUACUUAAU	1	ACCUGGACAAGGCUACUUAAU	18		Mature	273	0.832317		Mature	85	0.867347		Mature	500	0.853242
	ACCUGGACAAGGCUACUUAAUGU	5	ACCUGGACAAGGCUACUUAAUGU	0	ACCUGGACAAGGCUACUUAAUGU	3		3' template	21	0.0640244		3' template	2	0.0204082		3' template	25	0.0426621
5' template	CCUGGACAAGGCUACUUAAUG	2	CCUGGACAAGGCUACUUAAUG	1	CCUGGACAAGGCUACUUAAUG	6		3' non-template	4	0.0121951		3' non-template	1	0.0102041		3' non-template	5	0.00853242
snp alter seed	UUACCUGGACAAGGCUACUUAAU	7	UUACCUGGACAAGGCUACUUAAU	2	UUACCUGGACAAGGCUACUUAAU	7		5' template	6	0.0182927		5' template	1	0.0102041		5' template	12	0.0204778
	UACCUGGACAAGGCUACUUAAU	4	UACCUGGACAAGGCUACUUAAU	2	UACCUGGACAAGGCUACUUAAU	17		5' non-template	0	0		5' non-template	0	0		5' non-template	0	0
								snp alter seed	21	0.0640244		snp alter seed	7	0.0714286		snp alter seed	36	0.0614334
								snp not alter seed	3	0.00914634		snp not alter seed	2	0.0204082		snp not alter seed	8	0.0136519
mature miR-263a-5p	AAUGGCACUGGAAGAAUUCACGGG	63437	AAUGGCACUGGAAGAAUUCACGGG	24186	AAUGGCACUGGAAGAAUUCACGGG	28050	miR-263a-5p	total	95471			total	37812			total	38959			2445783-2446013	minus	sc1361		nr	dma-miR-263a	dpu-miR-263a
isomiRs: 3' template	AAUGGCACUGGAAGAAUUCACGG	22474	AAUGGCACUGGAAGAAUUCACGG	6393	AAUGGCACUGGAAGAAUUCACGG	6800		Mature	63437	0.664464		Mature	24186	0.639638		Mature	28050	0.719988
	AAUGGCACUGGAAGAAUUCACGGGU	2193	AAUGGCACUGGAAGAAUUCACGGGU	2294	AAUGGCACUGGAAGAAUUCACGGGU	853		3' template	25284	0.264834		3' template	8936	0.236327		3' template	7915	0.203162
	AAUGGCACUGGAAGAAUUCACG	465	AAUGGCACUGGAAGAAUUCACG	164	AAUGGCACUGGAAGAAUUCACG	192		3' non-template	2086	0.0218496		3' non-template	2657	0.0702687		3' non-template	1139	0.0292359
3' non-template	AAUGGCACUGGAAGAAUUCACGGGA	1795	AAUGGCACUGGAAGAAUUCACGGGA	2373	AAUGGCACUGGAAGAAUUCACGGGA	994		5' template	212	0.00222057		5' template	53	0.00140167		5' template	113	0.00290049
	AAUGGCACUGGAAGAAUUCACGGGAA	199	AAUGGCACUGGAAGAAUUCACGGGAA	96	AAUGGCACUGGAAGAAUUCACGGGAA	88		5' non-template	35	0.000366603		5' non-template	12	0.00031736		5' non-template	9	0.000231012
5' template	AUGGCACUGGAAGAAUUCACGGG	205	AUGGCACUGGAAGAAUUCACGGG	52	AUGGCACUGGAAGAAUUCACGGG	107		snp alter seed	1197	0.0125378		snp alter seed	276	0.0447477		snp alter seed	422	0.0108319
5' non-template	CAAUGGCACUGGAAGAAUUCACGGG	27	CAAUGGCACUGGAAGAAUUCACGGG	8	CAAUGGCACUGGAAGAAUUCACGGG	9		snp not alter seed	3220	0.0337275		snp not alter seed	1692	0.0447477		snp not alter seed	1311	0.0336508
snp alter seed	AAGGGCACUGGAAGAAUUCACGGG	264	ND		AAGGGCACUGGAAGAAUUCACGGG	1
	AAGGGCACUGGAAGAAUUCACGG	98	ND		ND
	AUGGCACUGGAAGAAUUCACGG	53	AUGGCACUGGAAGAAUUCACGG	24	AUGGCACUGGAAGAAUUCACGG	16
	AAUGCCACUGGAAGAAUUCACGGG	46	AAUGCCACUGGAAGAAUUCACGGG	9	AAUGCCACUGGAAGAAUUCACGGG	24
snp not alter seed	AAUGGCACUGGAAGAAUUCACGGU	1008	AAUGGCACUGGAAGAAUUCACGGU	609	AAUGGCACUGGAAGAAUUCACGGU	258
	AAUGGCACUGGAAGAAUUCACGGA	568	AAUGGCACUGGAAGAAUUCACGGA	374	AAUGGCACUGGAAGAAUUCACGGA	214
	AAUGGCACUGGAAGAAUUCACUGG	214	AAUGGCACUGGAAGAAUUCACUGG	50	AAUGGCACUGGAAGAAUUCACUGG	97
	AAUGGCACUGGAAGAAUUCACGGAA	198	AAUGGCACUGGAAGAAUUCACGGAA	72	AAUGGCACUGGAAGAAUUCACGGAA	56
	AAUGGCACUGGAAGAAUUCACGGC	108	AAUGGCACUGGAAGAAUUCACGGC	60	AAUGGCACUGGAAGAAUUCACGGC	76
mature miR-263a-3p	CGUGGAUCUUCAGUGCUGUACC	432	CGUGGAUCUUCAGUGCUGUACC	81	CGUGGAUCUUCAGUGCUGUACC	181	3p	total	488			total	94			total	217							nr	nr
isomiRs: 3' template	CGUGGAUCUUCAGUGCUGUAC	16	CGUGGAUCUUCAGUGCUGUAC	6	CGUGGAUCUUCAGUGCUGUAC	9		Mature	432	0.885246		Mature	81	0.861702		Mature	181	0.834101
5' template	GUGGAUCUUCAGUGCUGUACC	8	GUGGAUCUUCAGUGCUGUACC	1	GUGGAUCUUCAGUGCUGUACC	12		3' template	27	0.0553279		3' template	8	0.0851064		3' template	17	0.078341
								3' non-template	6	0.0122951		3' non-template	2	0.0212766		3' non-template	3	0.0138249
								5' template	8	0.0163934		5' template	1	0.0106383		5' template	13	0.0599078
								5' non-template	1	0.00204918		5' non-template	0	0		5' non-template	0	0
								snp alter seed	9	0.0184426		snp alter seed	2	0.0212766		snp alter seed	1	0.00460829
								snp not alter seed	5	0.0102459		snp not alter seed	0	0		snp not alter seed	2	0.00921659
mature miR-263b-5p	CUUGGCACUGGAAGAAUUCACAGA	3414	CUUGGCACUGGAAGAAUUCACAGA	802	CUUGGCACUGGAAGAAUUCACAGA	2255	miR-263b-5p	total	6499			total	1550			total	3658			2445501-2445563	minus	sc1361		nr	dma-miR-263b	nr
isomiRs: 3' template	CUUGGCACUGGAAGAAUUCACAG	1429	CUUGGCACUGGAAGAAUUCACAG	297	CUUGGCACUGGAAGAAUUCACAG	563		Mature	3414	0.525312		Mature	802	0.517419		Mature	2255	0.616457
	CUUGGCACUGGAAGAAUUCACA	199	CUUGGCACUGGAAGAAUUCACA	69	CUUGGCACUGGAAGAAUUCACA	69		3' template	1675	0.257732		3' template	388	0.250323		3' template	654	0.178786
3' non-template	CUUGGCACUGGAAGAAUUCACAGAAA	217	CUUGGCACUGGAAGAAUUCACAGAAA	46	CUUGGCACUGGAAGAAUUCACAGAAA	152		3' non-template	445	0.0684721		3' non-template	131	0.0845161		3' non-template	313	0.0855659
	CUUGGCACUGGAAGAAUUCACAGAA	199	CUUGGCACUGGAAGAAUUCACAGAA	69	CUUGGCACUGGAAGAAUUCACAGAA	138		5' template	543	0.0835513		5' template	122	0.0787097		5' template	231	0.0631493
5' template	UUGGCACUGGAAGAAUUCACAGA	542	UUGGCACUGGAAGAAUUCACAGA	120	UUGGCACUGGAAGAAUUCACAGA	231		5' non-template	0	0		5' non-template	0	0		5' non-template	0	0
snp alter seed	UUGGCACUGGAAGAAUUCACAG	142	UUGGCACUGGAAGAAUUCACAG	28	UUGGCACUGGAAGAAUUCACAG	42		snp alter seed	340	0.0523157		snp alter seed	79	0.0509677		snp alter seed	125	0.0341717
	UUGGCACUGGAAGAAUUCACAGAAA	32	UUGGCACUGGAAGAAUUCACAGAAA	7	UUGGCACUGGAAGAAUUCACAGAAA	15		snp not alter seed	82	0.0126173		snp not alter seed	28	0.0180645		snp not alter seed	80	0.0218699
	UUGGCACUGGAAGAAUUCACAGAA	20	UUGGCACUGGAAGAAUUCACAGAA	9	UUGGCACUGGAAGAAUUCACAGAA	8
snp not alter seed	CUUGGCACUGGAAGAAUUCACAGU	11	CUUGGCACUGGAAGAAUUCACAGU	12	CUUGGCACUGGAAGAAUUCACAGU	6
	UUUGGCACUGGAAGAAUUCACAGA	5	UUUGGCACUGGAAGAAUUCACAGA	3	UUUGGCACUGGAAGAAUUCACAGA	7
	CUUGGCACUGGAAGAAUUCACAGC	3	CUUGGCACUGGAAGAAUUCACAGC	0	CUUGGCACUGGAAGAAUUCACAGC	14
mature miR-263b-3p	GUGGGUUCCCUGGUGCCAGAGA	40	GUGGGUUCCCUGGUGCCAGAGA	7	GUGGGUUCCCUGGUGCCAGAGA	5	3p	total	47			total	12			total	10							nr	nr
isomiRs: 3' template	GUGGGUUCCCUGGUGCCAGAG	0	GUGGGUUCCCUGGUGCCAGAG	2	GUGGGUUCCCUGGUGCCAGAG	1		Mature	40	0.851064		Mature	7	0.583333		Mature	5	0.5
5' template	CGUGGGUUCCCUGGUGCCAGAGA	3	CGUGGGUUCCCUGGUGCCAGAGA	0	CGUGGGUUCCCUGGUGCCAGAGA	1		3' template	1	0.0212766		3' template	3	0.25		3' template	2	0.2
								3' non-template	0	0		3' non-template	1	0.0833333		3' non-template	0	0
								5' template	4	0.0851064		5' template	1	0.0833333		5' template	1	0.1
								5' non-template	0	0		5' non-template	0	0		5' non-template	0	0
								snp alter seed	2	0.0425532		snp alter seed	0	0		snp alter seed	2	0.2
								snp not alter seed	0	0		snp not alter seed	0	0		snp not alter seed	0	0
mature miR-275-5p	CGUGCUGCGACAGGUGCUUCCGGCU	318	CGUGCUGCGACAGGUGCUUCCGGCU	108	CGUGCUGCGACAGGUGCUUCCGGCU	195	miR-275-5p	total	460			total	162			total	274			9029-9093	minus	sc1361		dma-miR-275	dma-miR-275*	dpu-miR-275
isomiRs: 3' template	CGUGCUGCGACAGGUGCUUCCGGC	22	CGUGCUGCGACAGGUGCUUCCGGC	3	CGUGCUGCGACAGGUGCUUCCGGC	10		Mature	318	0.691304		Mature	108	0.666667		Mature	195	0.711679
3' non-template	CGUGCUGCGACAGGUGCUUCCGGCUU	16	CGUGCUGCGACAGGUGCUUCCGGCUU	8	CGUGCUGCGACAGGUGCUUCCGGCUU	11		3' template	28	0.0608696		3' template	6	0.037037		3' template	16	0.0583942
5' template	UGCUGCGACAGGUGCUUCCGGCU	33	UGCUGCGACAGGUGCUUCCGGCU	21	UGCUGCGACAGGUGCUUCCGGCU	17		3' non-template	17	0.0369565		3' non-template	11	0.0679012		3' non-template	16	0.0583942
	GUGCUGCGACAGGUGCUUCCGGCU	27	GUGCUGCGACAGGUGCUUCCGGCU	5	GUGCUGCGACAGGUGCUUCCGGCU	4		5' template	64	0.13913		5' template	28	0.17284		5' template	23	0.0839416
								5' non-template	1	0.00217391		5' non-template	0	0		5' non-template	0	0
								snp alter seed	25	0.0543478		snp alter seed	6	0.037037		snp alter seed	11	0.040146
								snp not alter seed	7	0.0152174		snp not alter seed	3	0.0185185		snp not alter seed	13	0.0474453
mature miR-275-3p	UCAGGUACCUGAAGUAGCGCGCG	56503	UCAGGUACCUGAAGUAGCGCGCG	21006	UCAGGUACCUGAAGUAGCGCGCG	58306	3p	total	86873			total	34682			total	93069
isomiRs: 3' template	UCAGGUACCUGAAGUAGCGCGC	7596	UCAGGUACCUGAAGUAGCGCGC	2970	UCAGGUACCUGAAGUAGCGCGC	6090		Mature	56503	0.650409		Mature	21006	0.605674		Mature	58306	0.626481
	UCAGGUACCUGAAGUAGCGCG	7072	UCAGGUACCUGAAGUAGCGCG	3036	UCAGGUACCUGAAGUAGCGCG	15401		3' template	15584	0.179388		3' template	6433	0.185485		3' template	22956	0.246656
	UCAGGUACCUGAAGUAGCGC	521	UCAGGUACCUGAAGUAGCGC	226	UCAGGUACCUGAAGUAGCGC	948		3' non-template	10407	0.119796		3' non-template	5626	0.162217		3' non-template	7021	0.0754387
	UCAGGUACCUGAAGUAGCG	274	UCAGGUACCUGAAGUAGCG	151	UCAGGUACCUGAAGUAGCG	392		5' template	250	0.00287776		5' template	151	0.00435384		5' template	224	0.00240682
3' non-template	UCAGGUACCUGAAGUAGCGCGCGU	8567	UCAGGUACCUGAAGUAGCGCGCGU	3934	UCAGGUACCUGAAGUAGCGCGCGU	5040		5' non-template	53	0.000610086		5' non-template	30	0.000865002		5' non-template	51	0.000547981
	UCAGGUACCUGAAGUAGCGCGCGUU	694	UCAGGUACCUGAAGUAGCGCGCGUU	543	UCAGGUACCUGAAGUAGCGCGCGUU	511		snp alter seed	1605	0.0184752		snp alter seed	420	0.01211		snp alter seed	1494	0.0160526
	UCAGGUACCUGAAGUAGCGCGCGA	448	UCAGGUACCUGAAGUAGCGCGCGA	207	UCAGGUACCUGAAGUAGCGCGCGA	487		snp not alter seed	2471	0.0284438		snp not alter seed	1016	0.0292947		snp not alter seed	3017	0.0324168
	UCAGGUACCUGAAGUAGCGCGCGAA	261	UCAGGUACCUGAAGUAGCGCGCGAA	115	UCAGGUACCUGAAGUAGCGCGCGAA	500
	UCAGGUACCUGAAGUAGCGCGCGUUU	208	UCAGGUACCUGAAGUAGCGCGCGUUU	511	UCAGGUACCUGAAGUAGCGCGCGUUU	255
5' template	CAGGUACCUGAAGUAGCGCGCG	125	CAGGUACCUGAAGUAGCGCGCG	55	CAGGUACCUGAAGUAGCGCGCG	118
	AGGUACCUGAAGUAGCGCGCG	123	AGGUACCUGAAGUAGCGCGCG	92	AGGUACCUGAAGUAGCGCGCG	103
5' non-template	AAUCAGGUACCUGAAGUAGCGCGCG	32	AAUCAGGUACCUGAAGUAGCGCGCG	18	AAUCAGGUACCUGAAGUAGCGCGCG	26
	CUCAGGUACCUGAAGUAGCGCGCG	15	CUCAGGUACCUGAAGUAGCGCGCG	12	CUCAGGUACCUGAAGUAGCGCGCG	20
snp alter seed	UCGGGUACCUGAAGUAGCGCGCG	295	UCGGGUACCUGAAGUAGCGCGCG	7	UCGGGUACCUGAAGUAGCGCGCG	32
	UCAGGGACCUGAAGUAGCGCGCG	127	UCAGGGACCUGAAGUAGCGCGCG	20	UCAGGGACCUGAAGUAGCGCGCG	51
	UCAGGCACCUGAAGUAGCGCGCG	120	UCAGGCACCUGAAGUAGCGCGCG	27	UCAGGCACCUGAAGUAGCGCGCG	213
	AGGUACCUGAAGUAGCGCG	23	AGGUACCUGAAGUAGCGCG	32	AGGUACCUGAAGUAGCGCG	12
	UCAGGCACCUGAAGUAGCGCG	16	UCAGGCACCUGAAGUAGCGCG	5	UCAGGCACCUGAAGUAGCGCG	63
snp not alter seed	UCAGGUACCUGAAGUAGCGCGCA	331	UCAGGUACCUGAAGUAGCGCGCA	112	UCAGGUACCUGAAGUAGCGCGCA	289
	UCAGGUACCUGAAGUAGCGCGCU	328	UCAGGUACCUGAAGUAGCGCGCU	122	UCAGGUACCUGAAGUAGCGCGCU	209
	UCAGGUACCUGAAGUAGCGCGCAA	273	UCAGGUACCUGAAGUAGCGCGCAA	113	UCAGGUACCUGAAGUAGCGCGCAA	289
	UCAGGUACCUGAAGUAGCGCGU	196	UCAGGUACCUGAAGUAGCGCGU	96	UCAGGUACCUGAAGUAGCGCGU	215
	UCAGGUACCUGAAGUAGCGCGCUU	116	UCAGGUACCUGAAGUAGCGCGCUU	68	UCAGGUACCUGAAGUAGCGCGCUU	84
	UCAGGUACCUGAAGUAGCUCGCG	110	UCAGGUACCUGAAGUAGCUCGCG	17	UCAGGUACCUGAAGUAGCUCGCG	113
mature miR-276-5p	AGCGAGGUAUAGAGUUCCUACG	947	AGCGAGGUAUAGAGUUCCUACG	249	AGCGAGGUAUAGAGUUCCUACG	716	miR-276-5p	total	1086			total	298			total	845			794239-794309	plus	sc389		dma-miR-276	dma-miR-276*	dpu-miR-276
isomiRs: 3' template	AGCGAGGUAUAGAGUUCCUAC	44	AGCGAGGUAUAGAGUUCCUAC	13	AGCGAGGUAUAGAGUUCCUAC	46		Mature	947	0.872007		Mature	249	0.83557		Mature	716	0.847337
	AGCGAGGUAUAGAGUUCCUA	37	AGCGAGGUAUAGAGUUCCUA	14	AGCGAGGUAUAGAGUUCCUA	42		3' template	105	0.0966851		3' template	39	0.130872		3' template	103	0.121893
								3' non-template	4	0.00368324		3' non-template	2	0.00671141		3' non-template	5	0.00591716
								5' template	1	0.00092081		5' template	0	0		5' template	1	0.00118343
								5' non-template	2	0.00184162		5' non-template	0	0		5' non-template	0	0
								snp alter seed	18	0.0165746		snp alter seed	2	0.00671141		snp alter seed	6	0.00710059
								snp not alter seed	9	0.00828729		snp not alter seed	6	0.0201342		snp not alter seed	14	0.016568
mature miR-276-3p	UAGGAACUUCAUACCGUGCUCU	156294	UAGGAACUUCAUACCGUGCUCU	43171	UAGGAACUUCAUACCGUGCUCU	127373	3p	total	173616			total	49539			total	140659
isomiRs: 3' template	UAGGAACUUCAUACCGUGCUC	6584	UAGGAACUUCAUACCGUGCUC	2966	UAGGAACUUCAUACCGUGCUC	4507		Mature	156294	0.900228		Mature	43171	0.871455		Mature	127373	0.905545
	UAGGAACUUCAUACCGUGC	981	UAGGAACUUCAUACCGUGC	348	UAGGAACUUCAUACCGUGC	698		3' template	8312	0.0478758		3' template	3644	0.0735582		3' template	5793	0.0411847
	UAGGAACUUCAUACCGUGCU	693	UAGGAACUUCAUACCGUGCU	318	UAGGAACUUCAUACCGUGCU	559		3' non-template	1973	0.0113642		3' non-template	615	0.0124145		3' non-template	1623	0.0115385
3' non-template	UAGGAACUUCAUACCGUGCUCUU	962	UAGGAACUUCAUACCGUGCUCUU	323	UAGGAACUUCAUACCGUGCUCUU	461		5' template	3004	0.0173026		5' template	925	0.0186722		5' template	2204	0.0156691
	UAGGAACUUCAUACCGUGCUCUAA	794	UAGGAACUUCAUACCGUGCUCUAA	182	UAGGAACUUCAUACCGUGCUCUAA	947		5' non-template	259	0.0014918		5' non-template	83	0.00167545		5' non-template	115	0.00081758
	UAGGAACUUCAUACCGUGCUCUA	125	UAGGAACUUCAUACCGUGCUCUA	37	UAGGAACUUCAUACCGUGCUCUA	140		snp alter seed	2281	0.0131382		snp alter seed	625	0.0126163		snp alter seed	1841	0.0130884
	UAGGAACUUCAUACCGUGCUCUUU	30	UAGGAACUUCAUACCGUGCUCUUU	41	UAGGAACUUCAUACCGUGCUCUUU	27		snp not alter seed	1493	0.00859944		snp not alter seed	476	0.00960859		snp not alter seed	1710	0.0121571
5' template	AGGAACUUCAUACCGUGCUCU	2887	AGGAACUUCAUACCGUGCUCU	849	AGGAACUUCAUACCGUGCUCU	2159
	GGAACUUCAUACCGUGCUCU	94	GGAACUUCAUACCGUGCUCU	36	GGAACUUCAUACCGUGCUCU	40
	AACUUCAUACCGUGCUCU	19	AACUUCAUACCGUGCUCU	32	AACUUCAUACCGUGCUCU	1
5' non-template	AAUAGGAACUUCAUACCGUGCUCU	110	AAUAGGAACUUCAUACCGUGCUCU	39	AAUAGGAACUUCAUACCGUGCUCU	18
	CUAGGAACUUCAUACCGUGCUCU	104	CUAGGAACUUCAUACCGUGCUCU	33	CUAGGAACUUCAUACCGUGCUCU	67
snp alter seed	CUUCAUACCGUGCUCUUAGGAA	475	CUUCAUACCGUGCUCUUAGGAA	172	CUUCAUACCGUGCUCUUAGGAA	146
	UACGAACUUCAUACCGUGCUCU	163	UACGAACUUCAUACCGUGCUCU	16	UACGAACUUCAUACCGUGCUCU	85
	UAUGAACUUCAUACCGUGCUCU	137	UAUGAACUUCAUACCGUGCUCU	10	UAUGAACUUCAUACCGUGCUCU	100
	UAGGCACUUCAUACCGUGCUCU	133	UAGGCACUUCAUACCGUGCUCU	10	UAGGCACUUCAUACCGUGCUCU	93
	UUCAUACCGUGCUCUUAGGAAC	110	UUCAUACCGUGCUCUUAGGAAC	62	UUCAUACCGUGCUCUUAGGAAC	43
	UAGUAACUUCAUACCGUGCUCU	99	UAGUAACUUCAUACCGUGCUCU	16	UAGUAACUUCAUACCGUGCUCU	117
snp not alter seed	UAGGAACUUCAUACCGUGCUCC	169	TAGGAACTTCATACCGTGCTCC	77	TAGGAACTTCATACCGTGCTCC	122
	CAGGAACUUCAUACCGUGCUCU	109	CAGGAACUUCAUACCGUGCUCU	36	CAGGAACUUCAUACCGUGCUCU	100
	GAGGAACUUCAUACCGUGCUCU	82	GAGGAACUUCAUACCGUGCUCU	19	GAGGAACUUCAUACCGUGCUCU	85
	UAGGAACUUCAUACCUUGCUCU	102	UAGGAACUUCAUACCUUGCUCU	28	UAGGAACUUCAUACCUUGCUCU	134
mature miR-277-5p	CGUACCAGCAGUGCGUUUGCC	3	CGUACCAGCAGUGCGUUUGCC	1	CGUACCAGCAGUGCGUUUGCC	1	miR-277-5p	total	4			total	1			total	1			860062-860128	plus	sc1361		Non-annotated hairpin (sc1361_53769)	nr	nr
isomiRs: 3' template	CGUACCAGCAGUGCGUUUGC	1	CGUACCAGCAGUGCGUUUGC	0	CGUACCAGCAGUGCGUUUGC	0		Mature	3			Mature	1			Mature	1
								3'	1			3'				3'
								5'	0			5'				5'
								seed	0			seed				seed
mature miR-277-3p	UAAAUGCAUUCUUCUGGUAUCGUC	577	UAAAUGCAUUCUUCUGGUAUCGUC	314	UAAAUGCAUUCUUCUGGUAUCGUC	711	3p	total	938			total	565			total	1038								nr	nr
isomiRs: 3' template	UAAAUGCAUUCUUCUGGUAUCGU	97	UAAAUGCAUUCUUCUGGUAUCGU	51	UAAAUGCAUUCUUCUGGUAUCGU	73		Mature	577	0.615139		Mature	314	0.555752		Mature	711	0.684971
	UAAAUGCAUUCUUCUGGUAUCG	33	UAAAUGCAUUCUUCUGGUAUCG	15	UAAAUGCAUUCUUCUGGUAUCG	23		3' template	157	0.167377		3' template	86	0.152212		3' template	132	0.127168
	UAAAUGCAUUCUUCUGGUAUCGUCA	20	UAAAUGCAUUCUUCUGGUAUCGUCA	18	UAAAUGCAUUCUUCUGGUAUCGUCA	31		3' non-template	170	0.181237		3' non-template	151	0.267257		3' non-template	162	0.156069
3' non-template	UAAAUGCAUUCUUCUGGUAUCGUCU	151	UAAAUGCAUUCUUCUGGUAUCGUCU	140	UAAAUGCAUUCUUCUGGUAUCGUCU	138		5' template	4	0.00426439		5' template	2	0.00353982		5' template	5	0.00481696
	UAAAUGCAUUCUUCUGGUAUCGUCAA	10	UAAAUGCAUUCUUCUGGUAUCGUCAA	6	UAAAUGCAUUCUUCUGGUAUCGUCAA	13		5' non-template	1	0.0010661		5' non-template	0	0		5' non-template	0	0
								snp alter seed	14	0.0149254		snp alter seed	6	0.0106195		snp alter seed	8	0.00770713
								snp not alter seed	15	0.0159915		snp not alter seed	6	0.0106195		snp not alter seed	20	0.0192678
mature miR-278-5p	CCGGACAAGAGUCUUUCACCGGCC	8	CCGGACAAGAGUCUUUCACCGGCC	4	CCGGACAAGAGUCUUUCACCGGCC	10	miR-278-5p	total	14			total	9			total	18			467-620	minus	co12469		nr	nr	dpu-miR-278
isomiRs: 3' template	CCGGACAAGAGUCUUUCACCGGC	3	CCGGACAAGAGUCUUUCACCGGC	1	CCGGACAAGAGUCUUUCACCGGC	3		Mature	8	0.571429		Mature	4	0.444444		Mature	10	0.555556
5' template	CGGACAAGAGUCUUUCACCGGCC	1	CGGACAAGAGUCUUUCACCGGCC	0	CGGACAAGAGUCUUUCACCGGCC	1		3' template	3	0.214286		3' template	1	0.111111		3' template	3	0.166667
snp alter seed	CGGACAAGAGUCUUUCACCGGC	2	CGGACAAGAGUCUUUCACCGGC	1	CGGACAAGAGUCUUUCACCGGC	0		3' non-template	0	0		3' non-template	0	0		3' non-template	1	0.0555556
								5' template	1	0.0714286		5' template	0	0		5' template	1	0.0555556
								5' non-template	0	0		5' non-template	0	0		5' non-template	0	0
								snp alter seed	2	0.142857		snp alter seed	1	0.111111		snp alter seed	1	0.0555556
								snp not alter seed	0	0		snp not alter seed	3	0.333333		snp not alter seed	2	0.111111
mature miR-278-3p	UCGGUGGGACUUUCGUCCGUGU	245	UCGGUGGGACUUUCGUCCGUGU	73	UCGGUGGGACUUUCGUCCGUGU	109	3p	total	286			total	85			total	135							nr	dma-miR-278
isomiRs: 3' template	UCGGUGGGACUUUCGUCCGUG	10	UCGGUGGGACUUUCGUCCGUG	5	UCGGUGGGACUUUCGUCCGUG	8		Mature	245	0.856643		Mature	73	0.858824		Mature	109	0.807407
3' non-template	UCGGUGGGACUUUCGUCCGUGUU	12	UCGGUGGGACUUUCGUCCGUGUU	3	UCGGUGGGACUUUCGUCCGUGUU	4		3' template	16	0.0559441		3' template	6	0.0705882		3' template	9	0.0666667
								3' non-template	16	0.0559441		3' non-template	5	0.0588235		3' non-template	9	0.0666667
								5' template	0	0		5' template	0	0		5' template	2	0.0148148
								5' non-template	0	0		5' non-template	0	0		5' non-template	1	0.00740741
								snp alter seed	6	0.020979		snp alter seed	0	0		snp alter seed	1	0.00740741
								snp not alter seed	3	0.0104895		snp not alter seed	1	0.0117647		snp not alter seed	4	0.0296296
mature miR-279a-5p	GAUGAUUGUGUGUCUGGUCCAUG	46	GAUGAUUGUGUGUCUGGUCCAUG	10	GAUGAUUGUGUGUCUGGUCCAUG	82	miR-279a-5p	total	72			total	14			total	116			681513-681584	plus	sc1005		nr	nr	dpu-miR-279
isomiRs: 3' template	GAUGAUUGUGUGUCUGGUCCAU	12	GAUGAUUGUGUGUCUGGUCCAU	1	GAUGAUUGUGUGUCUGGUCCAU	16		Mature	46	0.638889		Mature	10	0.714286		Mature	82	0.706897
5' template	AUGAUUGUGUGUCUGGUCCAUG	2	AUGAUUGUGUGUCUGGUCCAUG	0	AUGAUUGUGUGUCUGGUCCAUG	1		3' template	12	0.166667		3' template	1	0.0714286		3' template	21	0.181034
snp alter seed	AUGAUUGUGUGUCUGGUCCA	2	AUGAUUGUGUGUCUGGUCCA	0	AUGAUUGUGUGUCUGGUCCA	3		3' non-template	0	0		3' non-template	0	0		3' non-template	1	0.00862069
	AUGAUUGUGUGUCUGGUCCAU	3	AUGAUUGUGUGUCUGGUCCAU	2	AUGAUUGUGUGUCUGGUCCAU	0		5' template	2	0.0277778		5' template	0	0		5' template	1	0.00862069
								5' non-template	0	0		5' non-template	0	0		5' non-template	0	0
								snp alter seed	11	0.152778		snp alter seed	2	0.142857		snp alter seed	9	0.0775862
								snp not alter seed	1	0.0138889		snp not alter seed	0	0		snp not alter seed	2	0.0172414
mature miR-279a-3p	UGACUAGAUCCACACUCAUCCA	23150	UGACUAGAUCCACACUCAUCCA	4595	UGACUAGAUCCACACUCAUCCA	9466	3p	total	27845			total	5893			total	10908							nr	nr
isomiRs: 3' template	UGACUAGAUCCACACUCAUCC	2902	UGACUAGAUCCACACUCAUCC	894	UGACUAGAUCCACACUCAUCC	717		Mature	23150	0.831388		Mature	4595	0.779739		Mature	9466	0.867803
	UGACUAGAUCCACACUCAUC	98	UGACUAGAUCCACACUCAUC	52	UGACUAGAUCCACACUCAUC	44		3' template	3144	0.112911		3' template	975	0.165451		3' template	800	0.0733407
	UGACUAGAUCCACACUCA	64	UGACUAGAUCCACACUCA	12	UGACUAGAUCCACACUCA	17		3' non-template	725	0.026037		3' non-template	150	0.0254539		3' non-template	215	0.0197103
3' non-template	UGACUAGAUCCACACUCAUCCAAA	377	UGACUAGAUCCACACUCAUCCAAA	68	UGACUAGAUCCACACUCAUCCAAA	104		5' template	45	0.00161609		5' template	8	0.00135754		5' template	9	0.000825083
	UGACUAGAUCCACACUCAUCCAU	234	UGACUAGAUCCACACUCAUCCAU	54	UGACUAGAUCCACACUCAUCCAU	69		5' non-template	11	0.000395044		5' non-template	9	0.00152724		5' non-template	7	0.000641731
	UGACUAGAUCCACACUCAUCCAA	63	UGACUAGAUCCACACUCAUCCAA	15	UGACUAGAUCCACACUCAUCCAA	25		snp alter seed	276	0.00991201		snp alter seed	34	0.00576956		snp alter seed	142	0.013018
5' template	GACUAGAUCCACACUCAUCCA	18	GACUAGAUCCACACUCAUCCA	5	GACUAGAUCCACACUCAUCCA	4		snp not alter seed	494	0.0177411		snp not alter seed	122	0.0207025		snp not alter seed	269	0.0246608
	AUGACUAGAUCCACACUCAUCCA	11	AUGACUAGAUCCACACUCAUCCA	0	AUGACUAGAUCCACACUCAUCCA	3
5' non-template	CUGACUAGAUCCACACUCAUCCA	5	CUGACUAGAUCCACACUCAUCCA	3	CUGACUAGAUCCACACUCAUCCA	3
	AAUGACUAGAUCCACACUCAUCCA	3	AAUGACUAGAUCCACACUCAUCCA	4	AAUGACUAGAUCCACACUCAUCCA	3
snp alter seed	UGGCUAGAUCCACACUCAUCCA	69	UGGCUAGAUCCACACUCAUCCA	1	UGGCUAGAUCCACACUCAUCCA	0
	UGCCUAGAUCCACACUCAUCCA	22	UGCCUAGAUCCACACUCAUCCA	1	UGCCUAGAUCCACACUCAUCCA	3
	UGACUAUAUCCACACUCAUCCA	9	UGACUAUAUCCACACUCAUCCA	5	UGACUAUAUCCACACUCAUCCA	6
	UAACUAGAUCCACACUCAUCCA	5	UAACUAGAUCCACACUCAUCCA	1	UAACUAGAUCCACACUCAUCCA	14
snp not alter seed	UGACUAGAUCCACACUCAUCCC	193	UGACUAGAUCCACACUCAUCCC	42	UGACUAGAUCCACACUCAUCCC	17
	CGACUAGAUCCACACUCAUCCA	35	CGACUAGAUCCACACUCAUCCA	11	CGACUAGAUCCACACUCAUCCA	11
	GGACUAGAUCCACACUCAUCCA	19	GGACUAGAUCCACACUCAUCCA	6	GGACUAGAUCCACACUCAUCCA	12
	AGACUAGAUCCACACUCAUCCA	13	AGACUAGAUCCACACUCAUCCA	3	AGACUAGAUCCACACUCAUCCA	12
	UGACUAGAUCCACACUCACCAG	9	UGACUAGAUCCACACUCACCAG	4	UGACUAGAUCCACACUCACCAG	52
mature miR-279b-5p	GGCGAGUUCGGUUUUAGUUAUA	0	GGCGAGUUCGGUUUUAGUUAUA	3	GGCGAGUUCGGUUUUAGUUAUA	926	miR-279b-5p	total	25			total	4			total	1425			1744801-1744864	minus	sc2190		dma-mir-279b	dma-mir-279b*	nr
isomiRs: 3' template	GGCGAGUUCGGUUUUAGUUA	20	GGCGAGUUCGGUUUUAGUUA	1	GGCGAGUUCGGUUUUAGUUA	315		Mature	0	0		Mature	3	0.75		Mature	926	0.649825
	GGCGAGUUCGGUUUUAGUU	2	GGCGAGUUCGGUUUUAGUU	0	GGCGAGUUCGGUUUUAGUU	19		3' template	23	0.92		3' template	1	0.25		3' template	426	0.298947
	GGCGAGUUCGGUUUUAGUUAU	0	GGCGAGUUCGGUUUUAGUUAU	0	GGCGAGUUCGGUUUUAGUUAU	60		3' non-template	0	0		3' non-template	0	0		3' non-template	3	0.00210526
								5' template	1	0.04		5' template	0	0		5' template	0	0
								5' non-template	0	0		5' non-template	0			5' non-template	2	0.00140351
								snp alter seed	1	0.04		snp alter seed	0			snp alter seed	21	0.0147368
								snp not alter seed	0	0		snp not alter seed	0			snp not alter seed	47	0.0329825
mature miR-279b-3p	UGACUAGAACCCACACUCGUCCGG	266	UGACUAGAACCCACACUCGUCCGG	323	UGACUAGAACCCACACUCGUCCGG	5801	3p	total	641			total	418			total	7290
isomiRs: 3' template	UGACUAGAACCCACACUCGUCCG	155	UGACUAGAACCCACACUCGUCCG	22	UGACUAGAACCCACACUCGUCCG	173		Mature	266	0.414977		Mature	323	0.772727		Mature	5801	0.795748
	UGACUAGAACCCACACUCGUCCGGU	62	UGACUAGAACCCACACUCGUCCGGU	12	UGACUAGAACCCACACUCGUCCGGU	318		3' template	263	0.410296		3' template	44	0.105263		3' template	588	0.0806584
	UGACUAGAACCCACACUCGUCC	33	UGACUAGAACCCACACUCGUCC	5	UGACUAGAACCCACACUCGUCC	35		3' non-template	26	0.0405616		3' non-template	32	0.076555		3' non-template	459	0.062963
3' non-template	UGACUAGAACCCACACUCGUCCGGA	18	UGACUAGAACCCACACUCGUCCGGA	15	UGACUAGAACCCACACUCGUCCGGA	225		5' template	13	0.0202808		5' template	6	0.0143541		5' template	51	0.00699588
	UGACUAGAACCCACACUCGUCCGGAA	5	UGACUAGAACCCACACUCGUCCGGAA	13	UGACUAGAACCCACACUCGUCCGGAA	190		5' non-template	0	0		5' non-template	1	0.00239234		5' non-template	9	0.00123457
5' template	ACUAGAACCCACACUCGUCCGG	12	ACUAGAACCCACACUCGUCCGG	0	ACUAGAACCCACACUCGUCCGG	15		snp alter seed	44	0.0686427		snp alter seed	7	0.0167464		snp alter seed	257	0.0352538
	GACUAGAACCCACACUCGUCCGG	1	GACUAGAACCCACACUCGUCCGG	3	GACUAGAACCCACACUCGUCCGG	32		snp not alter seed	29	0.0452418		snp not alter seed	5	0.0119617		snp not alter seed	125	0.0171468
snp alter seed	ACUAGAACCCACACUCGUCCGGA	13	ACUAGAACCCACACUCGUCCGGA	1	ACUAGAACCCACACUCGUCCGGA	76
	ACUAGAACCCACACUCGUCCGGU	6	ACUAGAACCCACACUCGUCCGGU	2	ACUAGAACCCACACUCGUCCGGU	45
	ACUAGAACCCACACUCGUCCGGAU	6	ACUAGAACCCACACUCGUCCGGAU	1	ACUAGAACCCACACUCGUCCGGAU	7
snp not alter seed	UGACUAGAACCCACACUCGUCCGU	14	UGACUAGAACCCACACUCGUCCGU	0	UGACUAGAACCCACACUCGUCCGU	6
	UGACUAGAACCCACACTCUUCCGG	0	UGACUAGAACCCACACTCUUCCGG	1	UGACUAGAACCCACACTCUUCCGG	19
mature miR-279c-5p	GGUGGGUCUGUUUCUAGUGCAUG	3159	GGUGGGUCUGUUUCUAGUGCAUG	862	GGUGGGUCUGUUUCUAGUGCAUG	4886	miR-279c-5p	total	5841			total	1774			total	8592			1033185-1033249	minus	sc2385		Non-annotated hairpin (sc2385_93602)	nr	nr
isomiRs: 3' template	GGUGGGUCUGUUUCUAGUGCAU	304	GGUGGGUCUGUUUCUAGUGCAU	97	GGUGGGUCUGUUUCUAGUGCAU	442		Mature	3159	0.540832		Mature	862	0.485908		Mature	4886	0.568669
	GGUGGGUCUGUUUCUAGUGCAUGU	77	GGUGGGUCUGUUUCUAGUGCAUGU	36	GGUGGGUCUGUUUCUAGUGCAUGU	86		3' template	395	0.0676254		3' template	138	0.0777903		3' template	570	0.0663408
3' non-template	GGUGGGUCUGUUUCUAGUGCAUGAA	11	GGUGGGUCUGUUUCUAGUGCAUGAA	5	GGUGGGUCUGUUUCUAGUGCAUGAA	9		3' non-template	21	0.00359527		3' non-template	17	0.00958286		3' non-template	37	0.00430633
	GGUGGGUCUGUUUCUAGUGCAUGUU	5	GGUGGGUCUGUUUCUAGUGCAUGUU	5	GGUGGGUCUGUUUCUAGUGCAUGUU	7		5' template	1064	0.182161		5' template	366	0.206313		5' template	1501	0.174697
	GGUGGGUCUGUUUCUAGUGCAUGA	2	GGUGGGUCUGUUUCUAGUGCAUGA	0	GGUGGGUCUGUUUCUAGUGCAUGA	12		5' non-template	11	0.00188324		5' non-template	0	0		5' non-template	8	0.000931099
5' template	AGGUGGGUCUGUUUCUAGUGCAUG	857	AGGUGGGUCUGUUUCUAGUGCAUG	338	AGGUGGGUCUGUUUCUAGUGCAUG	1304		snp alter seed	1101	0.188495		snp alter seed	375	0.211387		snp alter seed	1381	0.160731
	GUGGGUCUGUUUCUAGUGCAUG	146	GUGGGUCUGUUUCUAGUGCAUG	15	GUGGGUCUGUUUCUAGUGCAUG	148		snp not alter seed	90	0.0154083		snp not alter seed	16	0.00901917		snp not alter seed	209	0.024325
	UGGGUCUGUUUCUAGUGCAUG	61	UGGGUCUGUUUCUAGUGCAUG	13	UGGGUCUGUUUCUAGUGCAUG	49
5' non-template	AAGGUGGGUCUGUUUCUAGUGCAUG	6	AAGGUGGGUCUGUUUCUAGUGCAUG	0	AAGGUGGGUCUGUUUCUAGUGCAUG	2
snp alter seed	AGGUGGGUCUGUUUCUAGUGCAU	719	AGGUGGGUCUGUUUCUAGUGCAU	260	AGGUGGGUCUGUUUCUAGUGCAU	927
	AGGUGGGUCUGUUUCUAGUGCA	63	AGGUGGGUCUGUUUCUAGUGCA	16	AGGUGGGUCUGUUUCUAGUGCA	90
	UGGGUCUGUUUCUAGUGCAUGU	77	UGGGUCUGUUUCUAGUGCAUGU	18	UGGGUCUGUUUCUAGUGCAUGU	75
	GGGGGGUCUGUUUCUAGUGCAUG	23	GGGGGGUCUGUUUCUAGUGCAUG	0	GGGGGGUCUGUUUCUAGUGCAUG	6
	AGGUGGGUCUGUUUCUAGUGCAUGU	11	AGGUGGGUCUGUUUCUAGUGCAUGU	19	AGGUGGGUCUGUUUCUAGUGCAUGU	13
	GUGGGUCUGUUUCUAGUGCAU	25	GUGGGUCUGUUUCUAGUGCAU	1	GUGGGUCUGUUUCUAGUGCAU	14
	GUGGGUCUGUUUCUAGUGCAUGU	10	GUGGGUCUGUUUCUAGUGCAUGU	5	GUGGGUCUGUUUCUAGUGCAUGU	16
snp not alter seed	GGUGGGUCUGUUUCUAGUGCAUU	17	GGUGGGUCUGUUUCUAGUGCAUU	3	GGUGGGUCUGUUUCUAGUGCAUU	16
	GGUGGGUCUGUUUCUAGGGCAUG	9	GGUGGGUCUGUUUCUAGGGCAUG	1	GGUGGGUCUGUUUCUAGGGCAUG	17
	GGUGGGUCUGUUUCUAGUUCAUG	9	GGUGGGUCUGUUUCUAGUUCAUG	1	GGUGGGUCUGUUUCUAGUUCAUG	20
	GGUGGGUCUGUUUCUAGUGCCUG	6	GGUGGGUCUGUUUCUAGUGCCUG	1	GGUGGGUCUGUUUCUAGUGCCUG	29
mature miR-279c-3p	UGACUAGAUCCAUACUCAUCU	20143	UGACUAGAUCCAUACUCAUCU	8377	UGACUAGAUCCAUACUCAUCU	12841	3p	total	27729			total	11159			total	17174								nr
isomiRs: 3' template	UGACUAGAUCCAUACUCAUCUA	3053	UGACUAGAUCCAUACUCAUCUA	1119	UGACUAGAUCCAUACUCAUCUA	1391		Mature	20143	0.726424		Mature	8377	0.750695		Mature	12841	0.7477
	UGACUAGAUCCAUACUCAUCUAA	2581	UGACUAGAUCCAUACUCAUCUAA	868	UGACUAGAUCCAUACUCAUCUAA	1358		3' template	6210	0.223953		3' template	2289	0.205126		3' template	3053	0.177769
	UGACUAGAUCCAUACUCAUC	386	UGACUAGAUCCAUACUCAUC	218	UGACUAGAUCCAUACUCAUC	218		3' non-template	602	0.0217101		3' non-template	198	0.0177435		3' non-template	594	0.0345872
	UGACUAGAUCCAUACUCAU	71	UGACUAGAUCCAUACUCAU	41				5' template	119	0.00429154		5' template	49	0.00439107		5' template	98	0.0057063
3' non-template	UGACUAGAUCCAUACUCAUCUU	332	UGACUAGAUCCAUACUCAUCUU	94	UGACUAGAUCCAUACUCAUCUU	334		5' non-template	23	0.000829457		5' non-template	9	0.000806524		5' non-template	15	0.000873413
	UGACUAGAUCCAUACUCAUCUAU	82	UGACUAGAUCCAUACUCAUCUAU	27	UGACUAGAUCCAUACUCAUCUAU	42		snp alter seed	375	0.0135237		snp alter seed	127	0.0113809		snp alter seed	287	0.0167113
	UGACUAGAUCCAUACUCAUCUC	60	UGACUAGAUCCAUACUCAUCUC	22	UGACUAGAUCCAUACUCAUCUC	62		snp not alter seed	257	0.00926828		snp not alter seed	110	0.00985751		snp not alter seed	286	0.0166531
	UGACUAGAUCCAUACUCAUCUUU	26	UGACUAGAUCCAUACUCAUCUUU	11	UGACUAGAUCCAUACUCAUCUUU	58
5' template	AUGACUAGAUCCAUACUCAUCU	68	AUGACUAGAUCCAUACUCAUCU	16	AUGACUAGAUCCAUACUCAUCU	74
	GACUAGAUCCAUACUCAUCU	34	GACUAGAUCCAUACUCAUCU	21	GACUAGAUCCAUACUCAUCU	20
5' non-template	AAUGACUAGAUCCAUACUCAUCU	12	AAUGACUAGAUCCAUACUCAUCU	3	AAUGACUAGAUCCAUACUCAUCU	0
	CUGACUAGAUCCAUACUCAUCU	9	CUGACUAGAUCCAUACUCAUCU	5	CUGACUAGAUCCAUACUCAUCU	12
snp alter seed	UGGCUAGAUCCAUACUCAUCU	55	UGGCUAGAUCCAUACUCAUCU	2	UGGCUAGAUCCAUACUCAUCU	8
	GACUAGAUCCAUACUCAUCUAA	51	GACUAGAUCCAUACUCAUCUAA	16	GACUAGAUCCAUACUCAUCUAA	63
	GAUCCAUACUCAUCUAA	23	GAUCCAUACUCAUCUAA	10	GAUCCAUACUCAUCUAA	0
snp not alter seed	GGACUAGAUCCAUACUCAUCU	23	GGACUAGAUCCAUACUCAUCU	15	GGACUAGAUCCAUACUCAUCU	22
	UGACUAGAUCCAUACUCAUCA	20	UGACUAGAUCCAUACUCAUCA	9	UGACUAGAUCCAUACUCAUCA	14
	UGACUAGAUCCAUACUCAUUU	18	UGACUAGAUCCAUACUCAUUU	9	UGACUAGAUCCAUACUCAUUU	24
mature miR-279d-5p	GGUGGAUAUGGUUCUCGUGACAUG	8	GGUGGAUAUGGUUCUCGUGACAUG	3	GGUGGAUAUGGUUCUCGUGACAUG	28	miR-279d-5p	total	16			total	4			total	46			1033657-1033733	minus	sc2385		Non-annotated hairpin (sc2385_93604)	nr	nr
isomiRs: 3' template	GGUGGAUAUGGUUCUCGUGACA	2	GGUGGAUAUGGUUCUCGUGACA	0	GGUGGAUAUGGUUCUCGUGACA	4		Mature	8	0.5		Mature	3	0.75		Mature	28	0.608696
5' template	UGGAUAUGGUUCUCGUGACAUG	5	UGGAUAUGGUUCUCGUGACAUG	0	UGGAUAUGGUUCUCGUGACAUG	5		3' template	3	0.1875		3' template	1	0.25		3' template	8	0.173913
								3' non-template	0	0		3' non-template	0	0		3' non-template	1	0.0217391
								5' template	5	0.3125		5' template	0	0		5' template	6	0.130435
								5' non-template	0	0		5' non-template				5' non-template	0	0
								snp alter seed	0	0		snp alter seed				snp alter seed	3	0.0652174
								snp not alter seed	0	0		snp not alter seed				snp not alter seed	0	0
mature miR-279d-3p	UGACUAGAUCCAUACUCACCAG	39534	UGACUAGAUCCAUACUCACCAG	13353	UGACUAGAUCCAUACUCACCAG	31654	3p	total	59964			total	20276			total	49095								nr
isomiRs: 3' template	UGACUAGAUCCAUACUCACCA	15521	UGACUAGAUCCAUACUCACCA	4954	UGACUAGAUCCAUACUCACCA	13186		Mature	39534	0.659296		Mature	13353	0.658562		Mature	31654	0.64475
	UGACUAGAUCCAUACUCACCAGA	929	UGACUAGAUCCAUACUCACCAGA	379	UGACUAGAUCCAUACUCACCAGA	815		3' template	17106	0.285271		3' template	5667	0.279493		3' template	14545	0.296262
	UGACUAGAUCCAUACUCACC	547	UGACUAGAUCCAUACUCACC	292	UGACUAGAUCCAUACUCACC	450		3' non-template	1308	0.0218131		3' non-template	714	0.035214		3' non-template	1021	0.0207964
	UGACUAGAUCCAUACUCAC	68	UGACUAGAUCCAUACUCAC	19	UGACUAGAUCCAUACUCAC	74		5' template	167	0.002785		5' template	89	0.00438943		5' template	132	0.00268866
3' non-template	UGACUAGAUCCAUACUCACCAGU	1242	UGACUAGAUCCAUACUCACCAGU	608	UGACUAGAUCCAUACUCACCAGU	705		5' non-template	41	0.000683744		5' non-template	22	0.00108503		5' non-template	32	0.000651798
	UGACUAGAUCCAUACUCACCAGAA	239	UGACUAGAUCCAUACUCACCAGAA	62	UGACUAGAUCCAUACUCACCAGAA	257		snp alter seed	817	0.0136248		snp alter seed	205	0.0101105		snp alter seed	759	0.0154598
5' template	GACUAGAUCCAUACUCACCAG	113	GACUAGAUCCAUACUCACCAG	47	GACUAGAUCCAUACUCACCAG	98		snp not alter seed	991	0.0165266		snp not alter seed	226	0.0111462		snp not alter seed	952	0.019391
	ACUAGAUCCAUACUCACCAG	37	ACUAGAUCCAUACUCACCAG	24	ACUAGAUCCAUACUCACCAG	13
5' non-template	AAUGACUAGAUCCAUACUCACCAG	22	AAUGACUAGAUCCAUACUCACCAG	14	AAUGACUAGAUCCAUACUCACCAG	9
	CUGACUAGAUCCAUACUCACCAG	17	CUGACUAGAUCCAUACUCACCAG	6	CUGACUAGAUCCAUACUCACCAG	18
snp alter seed	UGGCUAGAUCCAUACUCACCAG	111	UGGCUAGAUCCAUACUCACCAG	3	UGGCUAGAUCCAUACUCACCAG	12
	GACUAGAUCCAUACUCACCAGU	61	GACUAGAUCCAUACUCACCAGU	28	GACUAGAUCCAUACUCACCAGU	17
	CUAGAUCCAUACUCACCAGUGA	45	CUAGAUCCAUACUCACCAGUGA	11	CUAGAUCCAUACUCACCAGUGA	11
	AGAUCCAUACUCACCAGUGACU	41	AGAUCCAUACUCACCAGUGACU	12	AGAUCCAUACUCACCAGUGACU	24
	UGCCUAGAUCCAUACUCACCAG	39	UGCCUAGAUCCAUACUCACCAG	0	UGCCUAGAUCCAUACUCACCAG	16
	UAGAUCCAUACUCACCAGUGAC	35	UAGAUCCAUACUCACCAGUGAC	12	UAGAUCCAUACUCACCAGUGAC	10
	UGGCUAGAUCCAUACUCACCA	27	UGGCUAGAUCCAUACUCACCA	1	UGGCUAGAUCCAUACUCACCA	5
	CAGUGACUAGAUCCAUACUCAC	10	CAGUGACUAGAUCCAUACUCAC	2	CAGUGACUAGAUCCAUACUCAC	44
	UAACUAGAUCCAUACUCACCAG	15	UAACUAGAUCCAUACUCACCAG	0	UAACUAGAUCCAUACUCACCAG	27
snp not alter seed	UGACUAGAUCCAUACUCACCAU	140	UGACUAGAUCCAUACUCACCAU	48	UGACUAGAUCCAUACUCACCAU	118
	UGACUAGAUCCAUACUCACCAC	104	UGACUAGAUCCAUACUCACCAC	36	UGACUAGAUCCAUACUCACCAC	191
	GGACUAGAUCCAUACUCACCAG	55	GGACUAGAUCCAUACUCACCAG	15	GGACUAGAUCCAUACUCACCAG	32
	CGACUAGAUCCAUACUCACCAG	56	CGACUAGAUCCAUACUCACCAG	18	CGACUAGAUCCAUACUCACCAG	55
	AGACUAGAUCCAUACUCACCAG	14	AGACUAGAUCCAUACUCACCAG	8	AGACUAGAUCCAUACUCACCAG	43
mature miR-279e-5p	GAUGAGUGAGGAUCGUUAGUCGCG	2	GAUGAGUGAGGAUCGUUAGUCGCG	10	GAUGAGUGAGGAUCGUUAGUCGCG	613	miR-279e-5p	total	11			total	13			total	818			1745878-1745953	minus	sc2190		Non-annotated hairpin (sc2190_86054)	nr	nr
isomiRs: 3' template	GAUGAGUGAGGAUCGUUAGUCGC	3	GAUGAGUGAGGAUCGUUAGUCGC	0	GAUGAGUGAGGAUCGUUAGUCGC	24		Mature	2	0.181818		Mature	10	0.769231		Mature	613	0.749389
	GAUGAGUGAGGAUCGUUAGUCG	0	GAUGAGUGAGGAUCGUUAGUCG	1	GAUGAGUGAGGAUCGUUAGUCG	19		3' template	3	0.272727		3' template	1	0.0769231		3' template	66	0.0806846
5' template	UGAGUGAGGAUCGUUAGUCGCG	4	UGAGUGAGGAUCGUUAGUCGCG	1	UGAGUGAGGAUCGUUAGUCGCG	76		3' non-template	0	0		3' non-template	0	0		3' non-template	0	0
	AUGAGUGAGGAUCGUUAGUCGCG	0	AUGAGUGAGGAUCGUUAGUCGCG	1	AUGAGUGAGGAUCGUUAGUCGCG	15		5' template	4	0.363636		5' template	2	0.153846		5' template	92	0.112469
								5' non-template	0	0		5' non-template	0	0		5' non-template	0	0
								snp alter seed	2	0.181818		snp alter seed	0	0		snp alter seed	32	0.0391198
								snp not alter seed	0	0		snp not alter seed	0	0		snp not alter seed	15	0.0183374
mature miR-279e-3p	UGACUAGAUCUGACACUCGUCCA	315	UGACUAGAUCUGACACUCGUCCA	137	UGACUAGAUCUGACACUCGUCCA	2402	3p	total	526			total	192			total	3003								nr
isomiRs: 3' template	UGACUAGAUCUGACACUCGUCC	131	UGACUAGAUCUGACACUCGUCC	18	UGACUAGAUCUGACACUCGUCC	172		Mature	315	0.598859		Mature	137	0.713542		Mature	2402	0.799867
	UGACUAGAUCUGACACUCGUC	5	UGACUAGAUCUGACACUCGUC	0	UGACUAGAUCUGACACUCGUC	9		3' template	140	0.26616		3' template	24	0.125		3' template	235	0.0782551
3' non-template	UGACUAGAUCUGACACUCGUCCAU	22	UGACUAGAUCUGACACUCGUCCAU	3	UGACUAGAUCUGACACUCGUCCAU	72		3' non-template	40	0.0760456		3' non-template	14	0.0729167		3' non-template	185	0.0616051
	UGACUAGAUCUGACACUCGUCCAAA	9	UGACUAGAUCUGACACUCGUCCAAA	2	UGACUAGAUCUGACACUCGUCCAAA	48		5' template	2	0.00380228		5' template	0	0		5' template	10	0.00333
	UGACUAGAUCUGACACUCGUCCAA	5	UGACUAGAUCUGACACUCGUCCAA	8	UGACUAGAUCUGACACUCGUCCAA	52		5' non-template	0	0		5' non-template	1	0.00520833		5' non-template	2	0.000666001
5' template	GACUAGAUCUGACACUCGUCCA	2	GACUAGAUCUGACACUCGUCCA	0	GACUAGAUCUGACACUCGUCCA	7		snp alter seed	7	0.013308		snp alter seed	4	0.0208333		snp alter seed	34	0.011322
snp not alter seed	UGACUAGAUCUGACACUCGUCCC	10	UGACUAGAUCUGACACUCGUCCC	6	UGACUAGAUCUGACACUCGUCCC	66		snp not alter seed	22	0.0418251		snp not alter seed	12	0.0625		snp not alter seed	135	0.044955
	UGACUAGAUCUGACACUCGUCCU	5	UGACUAGAUCUGACACUCGUCCU	0	UGACUAGAUCUGACACUCGUCCU	6
	UGACUAGAUCUGACACUCGUCCCA	0	UGACUAGAUCUGACACUCGUCCCA	2	UGACUAGAUCUGACACUCGUCCCA	9
mature miR-281-5p	AAGAGAGCUAUCCGUGAACAGU	1066	AAGAGAGCUAUCCGUGAACAGU	448	AAGAGAGCUAUCCGUGAACAGU	1425	miR-281-5p	total	1338			total	589			total	1812			315029-315096	plus	sc1579		Non-annotated hairpin (sc01579_57272)	nr	dpu-miR-281
isomiRs: 3' template	AAGAGAGCUAUCCGUGAACAG	202	AAGAGAGCUAUCCGUGAACAG	95	AAGAGAGCUAUCCGUGAACAG	283		Mature	1066	0.796712		Mature	448	0.760611		Mature	1425	0.786424
	AAGAGAGCUAUCCGUGAACAGUA	18	AAGAGAGCUAUCCGUGAACAGUA	9	AAGAGAGCUAUCCGUGAACAGUA	20		3' template	236	0.176383		3' template	122	0.207131		3' template	329	0.181567
	AAGAGAGCUAUCCGUGAACA	5	AAGAGAGCUAUCCGUGAACA	10	AAGAGAGCUAUCCGUGAACA	13		3' non-template	5	0.00373692		3' non-template	1	0.00169779		3' non-template	2	0.00110375
5' template	AGAGAGCUAUCCGUGAACAGU	2	AGAGAGCUAUCCGUGAACAGU	0	AGAGAGCUAUCCGUGAACAGU	3		5' template	4	0.00298954		5' template	0	0		5' template	4	0.00220751
snp not alter seed	AAGAGAGCUAUCCGUGAACAGA	5	AAGAGAGCUAUCCGUGAACAGA	3	AAGAGAGCUAUCCGUGAACAGA	5		5' non-template	0	0		5' non-template	0	0		5' non-template	0	0
	AAGAGAGCUAUCCGUGAACCGU	3	AAGAGAGCUAUCCGUGAACCGU	1	AAGAGAGCUAUCCGUGAACCGU	0		snp alter seed	6	0.0044843		snp alter seed	9	0.0152801		snp alter seed	20	0.0110375
	AAGAGAGCUAUCCGUGAACAUU	2	AAGAGAGCUAUCCGUGAACAUU	0	AAGAGAGCUAUCCGUGAACAUU	4		snp not alter seed	21	0.0156951		snp not alter seed	9	0.0152801		snp not alter seed	32	0.01766
mature miR-281-3p	UGUCAUGGAGCUGCUCUCUUUA	23	UGUCAUGGAGCUGCUCUCUUUA	14	UGUCAUGGAGCUGCUCUCUUUA	39	3p	total	54			total	40			total	74								dma-miR-281
isomiRs: 3' template	UGUCAUGGAGCUGCUCUCUUU	17	UGUCAUGGAGCUGCUCUCUUU	12	UGUCAUGGAGCUGCUCUCUUU	16		Mature	23	0.425926		Mature	14	0.35		Mature	39	0.527027
	UGUCAUGGAGCUGCUCUCUUUAU	2	UGUCAUGGAGCUGCUCUCUUUAU	4	UGUCAUGGAGCUGCUCUCUUUAU	10		3' template	21	0.388889		3' template	22	0.55		3' template	26	0.351351
	UGUCAUGGAGCUGCUCUCUU	2	UGUCAUGGAGCUGCUCUCUU	5	UGUCAUGGAGCUGCUCUCUU	0		3' non-template	0	0		3' non-template	1	0.025		3' non-template	4	0.0540541
snp alter seed	CUGUCAUGGAGCUGCUCUCUUU	4	CUGUCAUGGAGCUGCUCUCUUU	0	CUGUCAUGGAGCUGCUCUCUUU	3		5' template	1	0.0185185		5' template	2	0.05		5' template	0	0
								5' non-template	0	0		5' non-template	0	0		5' non-template	0	0
								snp alter seed	7	0.12963		snp alter seed	0	0		snp alter seed	4	0.0540541
								snp not alter seed	2	0.037037		snp not alter seed	1	0.025		snp not alter seed	1	0.0135135
mature miR-282-5p	UAGCCUCUCCUAGGCUUUGUCU	172	UAGCCUCUCCUAGGCUUUGUCU	93	UAGCCUCUCCUAGGCUUUGUCU	34	miR-282-5p	total	257			total	139			total	56			8071-8157	minus	sc1839		nr	dma-miR-282	nr
isomiRs: 3' template	UAGCCUCUCCUAGGCUUUGU	33	UAGCCUCUCCUAGGCUUUGU	18	UAGCCUCUCCUAGGCUUUGU	14		Mature	172	0.669261		Mature	93	0.669065		Mature	34	0.607143
	UAGCCUCUCCUAGGCUUUGUC	7	UAGCCUCUCCUAGGCUUUGUC	2	UAGCCUCUCCUAGGCUUUGUC	1		3' template	46	0.178988		3' template	23	0.165468		3' template	19	0.339286
5' template	AGCCUCUCCUAGGCUUUGUCU	12	AGCCUCUCCUAGGCUUUGUCU	11	AGCCUCUCCUAGGCUUUGUCU	2		3' non-template	0	0		3' non-template	1	0.00719424		3' non-template	0	0
	CUCUCCUAGGCUUUGUCU	13	CUCUCCUAGGCUUUGUCU	6	CUCUCCUAGGCUUUGUCU			5' template	27	0.105058		5' template	18	0.129496		5' template	2	0.0357143
								5' non-template	0	0		5' non-template	0	0		5' non-template	0	0
								snp alter seed	8	0.0311284		snp alter seed	3	0.0215827		snp alter seed	0	0
								snp not alter seed	4	0.0155642		snp not alter seed	1	0.00719424		snp not alter seed	1	0.0178571
mature miR-282-3p	ACAACGUCUUGGAGAGCGCUACU	124	ACAACGUCUUGGAGAGCGCUACU	40	ACAACGUCUUGGAGAGCGCUACU	49	3p	total	283			total	133			total	128							nr	nr
isomiRs: 3' template	ACAACGUCUUGGAGAGCGCUAC	53	ACAACGUCUUGGAGAGCGCUAC	32	ACAACGUCUUGGAGAGCGCUAC	30		Mature	124	0.438163		Mature	40	0.300752		Mature	49	0.382812
	ACAACGUCUUGGAGAGCGCUA	14	ACAACGUCUUGGAGAGCGCUA	6	ACAACGUCUUGGAGAGCGCUA	6		3' template	74	0.261484		3' template	39	0.293233		3' template	39	0.304688
5' template	CAACGUCUUGGAGAGCGCUACU	47	CAACGUCUUGGAGAGCGCUACU	25	CAACGUCUUGGAGAGCGCUACU	26		3' non-template	0	0		3' non-template	1	0.0075188		3' non-template	0	0
snp alter seed	CAACGUCUUGGAGAGCGCUAC	22	CAACGUCUUGGAGAGCGCUAC	16	CAACGUCUUGGAGAGCGCUAC	8		5' template	47	0.166078		5' template	26	0.195489		5' template	26	0.203125
								5' non-template	0	0		5' non-template	0	0		5' non-template	0	0
								snp alter seed	37	0.130742		snp alter seed	25	0.18797		snp alter seed	13	0.101562
								snp not alter seed	1	0.00353357		snp not alter seed	2	0.0150376		snp not alter seed	1	0.0078125
mature miR-283-5p	AAAUAUCAGCAGGUAAUUCUGGG	962	AAAUAUCAGCAGGUAAUUCUGGG	361	AAAUAUCAGCAGGUAAUUCUGGG	1084	miR-283-5p	total	1325			total	518			total	1602			399-484	minus	sc1551		nr	dma-miR-283	nr
isomiRs: 3' template	AAAUAUCAGCAGGUAAUUCUGG	156	AAAUAUCAGCAGGUAAUUCUGG	65	AAAUAUCAGCAGGUAAUUCUGG	247		Mature	962	0.726038		Mature	361	0.696911		Mature	1084	0.676654
	AAAUAUCAGCAGGUAAUUCUGGGA	29	AAAUAUCAGCAGGUAAUUCUGGGA	16	AAAUAUCAGCAGGUAAUUCUGGGA	29		3' template	243	0.183396		3' template	115	0.222008		3' template	394	0.245943
	AAAUAUCAGCAGGUAAUUCU	16	AAAUAUCAGCAGGUAAUUCU	12	AAAUAUCAGCAGGUAAUUCU	42		3' non-template	41	0.0309434		3' non-template	17	0.0328185		3' non-template	40	0.0249688
	AAAUAUCAGCAGGUAAUUCUG	14	AAAUAUCAGCAGGUAAUUCUG	12	AAAUAUCAGCAGGUAAUUCUG	31		5' template	6	0.0045283		5' template	2	0.003861		5' template	6	0.00374532
3' non-template	AAAUAUCAGCAGGUAAUUCUGGGU	38	AAAUAUCAGCAGGUAAUUCUGGGU	13	AAAUAUCAGCAGGUAAUUCUGGGU	36		5' non-template	0	0		5' non-template	0	0		5' non-template	0	0
5' template	AAUAUCAGCAGGUAAUUCUGGG	2	AAUAUCAGCAGGUAAUUCUGGG	2	AAUAUCAGCAGGUAAUUCUGGG	5		snp alter seed	16	0.0120755		snp alter seed	1	0.0019305		snp alter seed	13	0.00811486
snp not alter seed	AAAUAUCAGCAGGUAAUUCUGGA	23	AAAUAUCAGCAGGUAAUUCUGGA	11	AAAUAUCAGCAGGUAAUUCUGGA	25		snp not alter seed	57	0.0430189		snp not alter seed	22	0.042471		snp not alter seed	65	0.0405743
	AAAUAUCAGCAGGUAAUUCUGGAA	8	AAAUAUCAGCAGGUAAUUCUGGAA	4	AAAUAUCAGCAGGUAAUUCUGGAA	11
mature miR-283-3p	CAGACUGCCGACUGGUAUCAGG	483	CAGACUGCCGACUGGUAUCAGG	104	CAGACUGCCGACUGGUAUCAGG	431	3p	total	757			total	152			total	623							nr	nr
isomiRs: 3' template	CAGACUGCCGACUGGUAUCAG	149	CAGACUGCCGACUGGUAUCAG	21	CAGACUGCCGACUGGUAUCAG	87		Mature	483	0.638045		Mature	104	0.684211		Mature	431	0.691814
	CAGACUGCCGACUGGUAUCA	9	CAGACUGCCGACUGGUAUCA	1	CAGACUGCCGACUGGUAUCA	16		3' template	159	0.21004		3' template	22	0.144737		3' template	107	0.17175
3' non-template	CAGACUGCCGACUGGUAUCAGGU	37	CAGACUGCCGACUGGUAUCAGGU	8	CAGACUGCCGACUGGUAUCAGGU	20		3' non-template	66	0.0871863		3' non-template	18	0.118421		3' non-template	44	0.070626
	CAGACUGCCGACUGGUAUCAGGA	25	CAGACUGCCGACUGGUAUCAGGA	8	CAGACUGCCGACUGGUAUCAGGA	18		5' template	22	0.0290621		5' template	3	0.0197368		5' template	11	0.0176565
5' template	AGACUGCCGACUGGUAUCAGG	22	AGACUGCCGACUGGUAUCAGG	3	AGACUGCCGACUGGUAUCAGG	11		5' non-template	0	0		5' non-template	0	0		5' non-template	0	0
snp alter seed	AGACUGCCGACUGGUAUCAGGU	5	AGACUGCCGACUGGUAUCAGGU	0	AGACUGCCGACUGGUAUCAGGU	3		snp alter seed	15	0.0198151		snp alter seed	1	0.00657895		snp alter seed	11	0.0176565
snp not alter seed	CAGACUGCCGACUGGUAUCAGU	6	CAGACUGCCGACUGGUAUCAGU	1	CAGACTGCCGACTGGTATCAGT	6		snp not alter seed	12	0.015852		snp not alter seed	4	0.0263158		snp not alter seed	19	0.0304976
mature miR-285-5p	ACUGAAUUCUUUUGAUGCCUAGA	0	ACUGAAUUCUUUUGAUGCCUAGA	3	ACUGAAUUCUUUUGAUGCCUAGA	2	miR-285-5p	total	6			total	3			total	4			184683-284751	minus	sc2569		dma-miR-146	nr	dpu-miR-285
isomiRs: 3' template	ACUGAAUUCUUUUGAUGCCUAG	3	ACUGAAUUCUUUUGAUGCCUAG	0	ACUGAAUUCUUUUGAUGCCUAG	0		Mature	0	0		Mature	3	1		Mature	2	0.5
	ACUGAAUUCUUUUGATGCCUAGAU	2	ACUGAAUUCUUUUGATGCCUAGAU	0	ACUGAAUUCUUUUGATGCCUAGAU	0		3' template	5	0.833333		3' template	0	0		3' template	1	0.25
								3' non-template	0	0		3' non-template	0	0		3' non-template	0	0
								5' template	0	0		5' template	0	0		5' template	1	0
								5' non-template	0	0		5' non-template				5' non-template	0
								snp alter seed	1	0.166667		snp alter seed				snp alter seed	0
								snp not alter seed	0	0		snp not alter seed				snp not alter seed	0
mature miR-285-3p	UAGCACCAUUGGAAUUCAGUUU	2722	UAGCACCAUUGGAAUUCAGUUU	1239	UAGCACCAUUGGAAUUCAGUUU	2879	3p	total	5614			total	2334			total	7149								dma-miR-146, dma-miR-285
isomiRs: 3' template	UAGCACCAUUGGAAUUCAGUUUA	2436	UAGCACCAUUGGAAUUCAGUUUA	872	UAGCACCAUUGGAAUUCAGUUUA	3678		Mature	2722	0.484859		Mature	1239	0.530848		Mature	2879	0.402714
	UAGCACCAUUGGAAUUCAGUU	124	UAGCACCAUUGGAAUUCAGUU	43	UAGCACCAUUGGAAUUCAGUU	54		3' template	2620	0.46669		3' template	951	0.407455		3' template	3807	0.532522
	UAGCACCAUUGGAAUUCAGUUUAC	25	UAGCACCAUUGGAAUUCAGUUUAC	15	UAGCACCAUUGGAAUUCAGUUUAC	41		3' non-template	169	0.0301033		3' non-template	108	0.0462725		3' non-template	285	0.0398657
	UAGCACCAUUGGAAUUCAGU	14	UAGCACCAUUGGAAUUCAGU	12	UAGCACCAUUGGAAUUCAGU	20		5' template	14	0.00249377		5' template	4	0.0017138		5' template	20	0.00279759
3' non-template	UAGCACCAUUGGAAUUCAGUUUAA	104	UAGCACCAUUGGAAUUCAGUUUAA	73	UAGCACCAUUGGAAUUCAGUUUAA	179		5' non-template	1	0.000178126		5' non-template	0	0.00685518		5' non-template	0	0
	UAGCACCAUUGGAAUUCAGUUUAU	29	UAGCACCAUUGGAAUUCAGUUUAU	14	UAGCACCAUUGGAAUUCAGUUUAU	41		snp alter seed	43	0.00765942		snp alter seed	16	0.00685518		snp alter seed	77	0.0107707
	UAGCACCAUUGGAAUUCAGUUUAAA	16	UAGCACCAUUGGAAUUCAGUUUAAA	5	UAGCACCAUUGGAAUUCAGUUUAAA	20		snp not alter seed	45	0.00801568		snp not alter seed	16	0.00685518		snp not alter seed	81	0.0113303
	UAGCACCAUUGGAAUUCAGUUUU	14	UAGCACCAUUGGAAUUCAGUUUU	8	UAGCACCAUUGGAAUUCAGUUUU	20
5' template	CUAGCACCAUUGGAAUUCAGUUU	9	CUAGCACCAUUGGAAUUCAGUUU	4	CUAGCACCAUUGGAAUUCAGUUU	14
snp alter seed	UAGCAUCAUUGGAAUUCAGUUU	5	UAGCAUCAUUGGAAUUCAGUUU	0	UAGCAUCAUUGGAAUUCAGUUU	0
	UACCACCAUUGGAAUUCAGUUU	4	UACCACCAUUGGAAUUCAGUUU	0	UACCACCAUUGGAAUUCAGUUU	0
	AGCACCAUUGGAAUUCAGUUUA	4	AGCACCAUUGGAAUUCAGUUUA	2	AGCACCAUUGGAAUUCAGUUUA	4
mature miR-2944-5p	UAGGAACUACCGCUUGUGGUUGA	7	UAGGAACUACCGCUUGUGGUUGA	35	UAGGAACUACCGCUUGUGGUUGA	159	miR-2944-5p	total	8			total	37			total	170			1745587-1745679	minus	sc2190		nr	nr	nr
	UAGGAACUACCGCUUGUGGUUG	1	UAGGAACUACCGCUUGUGGUUG	1	UAGGAACUACCGCUUGUGGUUG	4		Mature	7	0.875		Mature	35	0.945946		Mature	159	0.935294
								3' template	1	0.125		3' template	2	0.0540541		3' template	5	0.0294118
								3' non-template	0	0		3' non-template	0	0		3' non-template	5	0.0294118
								5' template	0	0		5' template	0	0		5' template	0	0
								5' non-template	0	0		5' non-template	0	0		5' non-template	0	0
								snp alter seed	0	0		snp alter seed	0	0		snp alter seed	0	0
								snp not alter seed	0	0		snp not alter seed	0	0		snp not alter seed	1	0.00588235
mature miR-2944-3p	UAUCACAGUCGUAGUUACUAGA	131	UAUCACAGUCGUAGUUACUAGA	32	UAUCACAGUCGUAGUUACUAGA	1693	3p	total	311			total	42			total	2102							nr	nr
isomiRs: 3' template	UAUCACAGUCGUAGUUACUAG	121	UAUCACAGUCGUAGUUACUAG	6	UAUCACAGUCGUAGUUACUAG	247		Mature	131	0.421222		Mature	32	0.761905		Mature	1693	0.805423
	UAUCACAGUCGUAGUUACU	28	UAUCACAGUCGUAGUUACU	3	UAUCACAGUCGUAGUUACU	24		3' template	164	0.527331		3' template	10	0.238095		3' template	297	0.141294
	UAUCACAGUCGUAGUUACUA	12	UAUCACAGUCGUAGUUACUA	0	UAUCACAGUCGUAGUUACUA	24		3' non-template	6	0.0192926		3' non-template	0	0		3' non-template	65	0.0309229
3' non-template	UAUCACAGUCGUAGUUACUAGAA	6	UAUCACAGUCGUAGUUACUAGAA	0	UAUCACAGUCGUAGUUACUAGAA	49		5' template	0	0		5' template	0	0		5' template	4	0.00190295
	UAUCACAGUCGUAGUUACUAGAAA	0	UAUCACAGUCGUAGUUACUAGAAA	0	UAUCACAGUCGUAGUUACUAGAAA	15		5' non-template	0	0		5' non-template	0	0		5' non-template	0	0
snp not alter seed	UAUCACAGUCGUAGUUACUAGU	2	UAUCACAGUCGUAGUUACUAGU	0	UAUCACAGUCGUAGUUACUAGU	8		snp alter seed	3	0.0096463		snp alter seed	0	0		snp alter seed	15	0.00713606
								snp not alter seed	7	0.022508		snp not alter seed	0	0		snp not alter seed	28	0.0133206
mature miR-305-5p	AUUGUACUUCAUCAGGUGCUCUGG	2350	AUUGUACUUCAUCAGGUGCUCUGG	1360	AUUGUACUUCAUCAGGUGCUCUGG	3367	miR-305-5p	total	3294			total	2123			total	4917			8573-8660	minus	sc1361		nr	dma-miR-305	dpu-miR-305
isomiRs: 3' template	AUUGUACUUCAUCAGGUGCUCUGGU	143	AUUGUACUUCAUCAGGUGCUCUGGU	229	AUUGUACUUCAUCAGGUGCUCUGGU	226		Mature	2350	0.713418		Mature	1360	0.640603		Mature	3367	0.684767
	AUUGUACUUCAUCAGGUG	128	AUUGUACUUCAUCAGGUG	60	AUUGUACUUCAUCAGGUG	269		3' template	719	0.218276		3' template	570	0.268488		3' template	1175	0.238967
	AUUGUACUUCAUCAGGUGCUCUG	121	AUUGUACUUCAUCAGGUGCUCUG	84	AUUGUACUUCAUCAGGUGCUCUG	174		3' non-template	75	0.0227687		3' non-template	71	0.0334432		3' non-template	115	0.0233882
	AUUGUACUUCAUCAGGUGC	117	AUUGUACUUCAUCAGGUGC	48	AUUGUACUUCAUCAGGUGC	169		5' template	7	0.00212508		5' template	5	0.00235516		5' template	5	0.00101688
	AUUGUACUUCAUCAGGUGCU	82	AUUGUACUUCAUCAGGUGCU	44	AUUGUACUUCAUCAGGUGCU	126		5' non-template	1	0.000303582		5' non-template	0	0		5' non-template	0	0
	AUUGUACUUCAUCAGGUGCUC	59	AUUGUACUUCAUCAGGUGCUC	41	AUUGUACUUCAUCAGGUGCUC	80		snp alter seed	47	0.0142684		snp alter seed	28	0.0131889		snp alter seed	84	0.0170836
	AUUGUACUUCAUCAGGUGCUCU	55	AUUGUACUUCAUCAGGUGCUCU	52	AUUGUACUUCAUCAGGUGCUCU	103		snp not alter seed	95	0.0288403		snp not alter seed	89	0.0419218		snp not alter seed	171	0.0347773
3' non-template	AUUGUACUUCAUCAGGUGCUCUGGA	53	AUUGUACUUCAUCAGGUGCUCUGGA	53	AUUGUACUUCAUCAGGUGCUCUGGA	78
	AUUGUACUUCAUCAGGUGCUCUGGAA	18	AUUGUACUUCAUCAGGUGCUCUGGAA	14	AUUGUACUUCAUCAGGUGCUCUGGAA	31
snp alter seed	ACUUCAUCAGGUGCUCUGGAUUGU	6	ACUUCAUCAGGUGCUCUGGAUUGU	4	ACUUCAUCAGGUGCUCUGGAUUGU	8
	CUGGAUUGUACUUCAUCAGGUGCU	4	CUGGAUUGUACUUCAUCAGGUGCU	2	CUGGAUUGUACUUCAUCAGGUGCU	13
	CUUCAUCAGGUGCUCUGGAUUGUA	3	CUUCAUCAGGUGCUCUGGAUUGUA	0	CUUCAUCAGGUGCUCUGGAUUGUA	8
snp not alter seed	AUUGUACUUCAUCAGGUGCUCUGA	21	AUUGUACUUCAUCAGGUGCUCUGA	14	AUUGUACUUCAUCAGGUGCUCUGA	31
	AUUGUACUUCAUCAGGUGCUCUGU	15	AUUGUACUUCAUCAGGUGCUCUGU	26	AUUGUACUUCAUCAGGUGCUCUGU	39
	AUUGUACUUCAUCAGGUGCUCUGAA	13	AUUGUACUUCAUCAGGUGCUCUGAA	7	AUUGUACUUCAUCAGGUGCUCUGAA	13
mature miR-305-3p	CGGCACCUGCUGGAGUGCAAUUG	311	CGGCACCUGCUGGAGUGCAAUUG	81	CGGCACCUGCUGGAGUGCAAUUG	267	3p	total	511			total	239			total	716								nr
isomiRs: 3' template	CGGCACCUGCUGGAGUGCAAUU	25	CGGCACCUGCUGGAGUGCAAUU	6	CGGCACCUGCUGGAGUGCAAUU	54		Mature	311	0.608611		Mature	81	0.338912		Mature	267	0.372905
	CGGCACCUGCUGGAGUGCAA	9	CGGCACCUGCUGGAGUGCAA	2	CGGCACCUGCUGGAGUGCAA	8		3' template	47	0.0919765		3' template	11	0.0460251		3' template	81	0.113128
	CGGCACCUGCUGGAGUGCAAU	4	CGGCACCUGCUGGAGUGCAAU	1	CGGCACCUGCUGGAGUGCAAU	5		3' non-template	7	0.0136986		3' non-template	6	0.0251046		3' non-template	4	0.00558659
	CGGCACCUGCUGGAGUGCA	4	CGGCACCUGCUGGAGUGCA	0	CGGCACCUGCUGGAGUGCA	10		5' template	131	0.25636		5' template	131	0.548117		5' template	337	0.47067
3' non-template	CGGCACCUGCUGGAGUGCAAUUGU	6	CGGCACCUGCUGGAGUGCAAUUGU	6	CGGCACCUGCUGGAGUGCAAUUGU			5' non-template	1	0.00195695		5' non-template	0	0		5' non-template	0	0
5' template	CACCUGCUGGAGUGCAAUUG	125	CACCUGCUGGAGUGCAAUUG	129	CACCUGCUGGAGUGCAAUUG	326		snp alter seed	9	0.0176125		snp alter seed	8	0.0334728		snp alter seed	18	0.0251397
								snp not alter seed	5	0.00978474		snp not alter seed	2	0.0083682		snp not alter seed	9	0.0125698
mature miR-307-5p	CCUCGUUCAAUUUGGUUGUGGUG	26	CCUCGUUCAAUUUGGUUGUGGUG	6	CCUCGUUCAAUUUGGUUGUGGUG	112	miR-307-5p	total	30			total	9			total	137			606695-606785	minus	sc3326		dma-mir-67	nr	nr
isomiRs: 3' template	CCUCGUUCAAUUUGGUUG	0	CCUCGUUCAAUUUGGUUG	0	CCUCGUUCAAUUUGGUUG	5		Mature	26	0.866667		Mature	6	0.666667		Mature	112	0.817518
	CCUCGUUCAAUUUGGUUGUG	1	CCUCGUUCAAUUUGGUUGUG	0	CCUCGUUCAAUUUGGUUGUG	3		3' template	1	0.0333333		3' template	1	0.111111		3' template	18	0.131387
	CCUCGUUCAAUUUGGUUGUGGUGU	0	CCUCGUUCAAUUUGGUUGUGGUGU	1	CCUCGUUCAAUUUGGUUGUGGUGU	2		3' non-template	1	0.0333333		3' non-template	0	0		3' non-template	1	0.00729927
	CCUCGUUCAAUUUGGUU	0	CCUCGUUCAAUUUGGUU	0	CCUCGUUCAAUUUGGUU	8		5' template	1	0.0333333		5' template	0	0		5' template	1	0.00729927
3' non-template	CCUCGUUCAAUUUGGUUGUGGUGA	1	CCUCGUUCAAUUUGGUUGUGGUGA	0	CCUCGUUCAAUUUGGUUGUGGUGA			5' non-template	0	0		5' non-template	0	0		5' non-template	0	0
								snp alter seed	1	0.0333333		snp alter seed	2	0.222222		snp alter seed	4	0.0291971
								snp not alter seed	0	0		snp not alter seed	0	0		snp not alter seed	1	0.00729927
mature miR-307-3p	UCACAACCUCCUUGAGUGAGUGA	3	UCACAACCUCCUUGAGUGAGUGA	0	UCACAACCUCCUUGAGUGAGUGA	4	3p	total	5			total	0			total	11								dma-miR-67
isomiRs: 3' template	UCACAACCUCCUUGAGUGAGUG	1	UCACAACCUCCUUGAGUGAGUG	0	UCACAACCUCCUUGAGUGAGUG	3		Mature	3							Mature	4	0.363636
	UCACAACCUCCUUGAGUGAGU	0	UCACAACCUCCUUGAGUGAGU	0	UCACAACCUCCUUGAGUGAGU	2		3' template	2							3' template	6	0.545455
								3' non-template	0							3' non-template	0	0
								5' template	0							5' template	0	0
								5' non-template								5' non-template	0	0
								snp alter seed								snp alter seed	1	0.0909091
								snp not alter seed								snp not alter seed	0	0
mature miR-309-5p	AGGUAAACUUCGCCCAGAUUAGACU	0	AGGUAAACUUCGCCCAGAUUAGACU	0	AGGUAAACUUCGCCCAGAUUAGACU	7	miR-309-5p	total	0			total	0			total	8			1861-1920	minus	sc548		Non-annotated hairpin (sc00548_33738)	nr	nr
isomiRs: 3' template	AGGUAAACUUCGCCCCGAUUAGACU	0	AGGUAAACUUCGCCCCGAUUAGACU	0	AGGUAAACUUCGCCCCGAUUAGACU	1										Mat	7
																snp not alter seed	1
mature miR-309-3p	UCACUGGGUAAAGUUUGUCCGUU	5	UCACUGGGUAAAGUUUGUCCGUU	14	UCACUGGGUAAAGUUUGUCCGUU	273	3p	total	6			total	25			total	406							nr	nr
isomiRs: 3' template	UCACUGGGUAAAGUUUGUCC	1	UCACUGGGUAAAGUUUGUCC	0	UCACUGGGUAAAGUUUGUCC	1		Mature	5	0.833333		Mature	14	0.56		Mature	273	0.672414
	UCACUGGGUAAAGUUUGUCCGUUG	0	UCACUGGGUAAAGUUUGUCCGUUG	11	UCACUGGGUAAAGUUUGUCCGUUG	104		3' template	1	0.166667		3' template	11	0.44		3' template	112	0.275862
								3' non-template		0		3' non-template	0	0		3' non-template	10	0.0246305
								5' template	0	0		5' template	0	0		5' template	2	0.00492611
								5' non-template	0			5' non-template	0	0		5' non-template	0	0
								snp alter seed	0			snp alter seed	0	0		snp alter seed	1	0.00246305
								snp not alter seed	0			snp not alter seed	0	0		snp not alter seed	8	0.0197044
mature miR-31-5p	AGGCAAGAUGUCGGCAUAGCUGA	77395	AGGCAAGAUGUCGGCAUAGCUGA	22752	AGGCAAGAUGUCGGCAUAGCUGA	27715	miR-31-5p	total	198571			total	68985			total	61360			3328-3389	minus	sc1681		dma-mir-31	dma-miR-31	dpu-miR-31
isomiRs: 3' template	AGGCAAGAUGUCGGCAUAGCUG	77848	AGGCAAGAUGUCGGCAUAGCUG	27525	AGGCAAGAUGUCGGCAUAGCUG	20359		Mature	77395	0.38976		Mature	22752	0.329811		Mature	27715	0.451679
	AGGCAAGAUGUCGGCAUAGCU	13555	AGGCAAGAUGUCGGCAUAGCU	6863	AGGCAAGAUGUCGGCAUAGCU	4877		3' template	93778	0.472264		3' template	35435	0.513662		3' template	25999	0.423713
	AGGCAAGAUGUCGGCAUAGC	1981	AGGCAAGAUGUCGGCAUAGC	803	AGGCAAGAUGUCGGCAUAGC	633		3' non-template	13488	0.0679253		3' non-template	4630	0.067116		3' non-template	3885	0.0633149
	AGGCAAGAUGUCGGCAUAG	281	AGGCAAGAUGUCGGCAUAG	203	AGGCAAGAUGUCGGCAUAG	98		5' template	148	0.000745325		5' template	57	0.000826267		5' template	51	0.00083116
	AGGCAAGAUGUCGGCAUA	54						5' non-template	60	0.000302159		5' non-template	14	0.000202943		5' non-template	18	0.000293351
3' non-template	AGGCAAGAUGUCGGCAUAGCUGAAA	5926	AGGCAAGAUGUCGGCAUAGCUGAAA	1875	AGGCAAGAUGUCGGCAUAGCUGAAA	1522		snp alter seed	1896	0.00954822		snp alter seed	549	0.00795825		snp alter seed	788	0.0128422
	AGGCAAGAUGUCGGCAUAGCUGAA	5904	AGGCAAGAUGUCGGCAUAGCUGAA	1949	AGGCAAGAUGUCGGCAUAGCUGAA	1840		snp not alter seed	11806	0.0594548		snp not alter seed	5548	0.0804233		snp not alter seed	2904	0.0473272
	AGGCAAGAUGUCGGCAUAGCUGAU	986	AGGCAAGAUGUCGGCAUAGCUGAU	424	AGGCAAGAUGUCGGCAUAGCUGAU	310
	AGGCAAGAUGUCGGCAUAGCUGAAAA	235	AGGCAAGAUGUCGGCAUAGCUGAAAA	102	AGGCAAGAUGUCGGCAUAGCUGAAAA	82
	AGGCAAGAUGUCGGCAUAGCUGAUU	220	AGGCAAGAUGUCGGCAUAGCUGAUU	146	AGGCAAGAUGUCGGCAUAGCUGAUU	68
	AGGCAAGAUGUCGGCAUAGCUGAAU	91	AGGCAAGAUGUCGGCAUAGCUGAAU	61	AGGCAAGAUGUCGGCAUAGCUGAAU	32
5' template	GGCAAGAUGUCGGCAUAGCUGA	74	GGCAAGAUGUCGGCAUAGCUGA	41	GGCAAGAUGUCGGCAUAGCUGA	26
	GAAGGCAAGAUGUCGGCAUAGCUGA	43	GAAGGCAAGAUGUCGGCAUAGCUGA	11	GAAGGCAAGAUGUCGGCAUAGCUGA	17
	AAGGCAAGAUGUCGGCAUAGCUGA	18	AAGGCAAGAUGUCGGCAUAGCUGA	2	AAGGCAAGAUGUCGGCAUAGCUGA	4
5' non-template	CAGGCAAGAUGUCGGCAUAGCUGA	44	CAGGCAAGAUGUCGGCAUAGCUGA	11	CAGGCAAGAUGUCGGCAUAGCUGA	12
	AAAGGCAAGAUGUCGGCAUAGCUGA	15	AAAGGCAAGAUGUCGGCAUAGCUGA	2	AAAGGCAAGAUGUCGGCAUAGCUGA	6
snp alter seed	AGGCAAUAUGUCGGCAUAGCUG	72	AGGCAAUAUGUCGGCAUAGCUG	16	AGGCAAUAUGUCGGCAUAGCUG	17
	AGCCAAGAUGUCGGCAUAGCUG	71	AGCCAAGAUGUCGGCAUAGCUG	5	AGCCAAGAUGUCGGCAUAGCUG	10
	AGCCAAGAUGUCGGCAUAGCUGA	63	AGCCAAGAUGUCGGCAUAGCUGA	10	AGCCAAGATGTCGGCATAGCTGA	11
	GAUGUCGGCAUAGCUGAAGGCAA	63	GAUGUCGGCAUAGCUGAAGGCAA	31	GAUGUCGGCAUAGCUGAAGGCAA	12
	AGAUGUCGGCAUAGCUGAAGGCA	47	AGAUGUCGGCAUAGCUGAAGGCA	23	AGAUGUCGGCAUAGCUGAAGGCA	15
	AGGCAAUAUGUCGGCAUAGCUGA	52	AGGCAAUAUGUCGGCAUAGCUGA	11	AGGCAAUAUGUCGGCAUAGCUGA	34
snp not alter seed	AGGCAAGAUGUCGGCAUAGCUGU	7892	AGGCAAGAUGUCGGCAUAGCUGU	3845	AGGCAAGAUGUCGGCAUAGCUGU	1506
	AGGCAAGAUGUCGGCAUAGCUU	405	AGGCAAGAUGUCGGCAUAGCUU	296	AGGCAAGAUGUCGGCAUAGCUU	157
	AGGCAAGAUGUCGGCAUAUCUGA	383	AGGCAAGAUGUCGGCAUAUCUGA	55	AGGCAAGAUGUCGGCAUAUCUGA	112
	AGGCAAGAUGUCGGCAUAGCUGUU	357	AGGCAAGAUGUCGGCAUAGCUGUU	245	AGGCAAGAUGUCGGCAUAGCUGUU	69
	AGGCAAGAUGUCGGCAUAGCUUA	248	AGGCAAGAUGUCGGCAUAGCUUA	63	AGGCAAGAUGUCGGCAUAGCUUA	54
	AGGCAAGAUGUCGGCAUAUCUG	243	AGGCAAGAUGUCGGCAUAUCUG	51	AGGCAAGAUGUCGGCAUAUCUG	58
	UGGCAAGAUGUCGGCAUAGCUG	105	UGGCAAGAUGUCGGCAUAGCUG	23	UGGCAAGAUGUCGGCAUAGCUG	40
	UGGCAAGAUGUCGGCAUAGCUGA	83	UGGCAAGAUGUCGGCAUAGCUGA	24	UGGCAAGAUGUCGGCAUAGCUGA	43
mature miR-31-3p	AGCUGUGUUACAUCGUGCCAAC	113	AGCUGUGUUACAUCGUGCCAAC	27	AGCUGUGUUACAUCGUGCCAAC	20	3p	total	124			total	36			total	23								nr
isomiRs: 3' template	AGCUGUGUUACAUCGUGCCA	2	AGCUGUGUUACAUCGUGCCA	2	AGCUGUGUUACAUCGUGCCA	0		Mature	113	0.91129		Mature	27	0.75		Mature	20	0.869565
	AGCUGUGUUACAUCGUGCCAA	1	AGCUGUGUUACAUCGUGCCAA	2	AGCUGUGUUACAUCGUGCCAA	2		3' template	3	0.0241935		3' template	4	0.111111		3' template	2	0.0869565
								3' non-template	2	0.016129		3' non-template	4	0.111111		3' non-template	0	0
								5' template	1	0.00806452		5' template	1	0.0277778		5' template	1	0.0434783
								5' non-template	0	0		5' non-template	0	0		5' non-template	0	0
								snp alter seed	1	0.00806452		snp alter seed	0	0		snp alter seed	0	0
								snp not alter seed	4	0.0322581		snp not alter seed	0	0		snp not alter seed	0	0
mature miR-315-5p	UUUUGAUUGUUGCUCAGAAAGCC	7337	UUUUGAUUGUUGCUCAGAAAGCC	1664	UUUUGAUUGUUGCUCAGAAAGCC	4562	miR-315-5p	total	11050			total	3101			total	7154			32184-32278	plus	sc1265		nr	dma-miR-315	dpu-miR-315
isomiRs: 3' template	UUUUGAUUGUUGCUCAGAAAGC	2006	UUUUGAUUGUUGCUCAGAAAGC	728	UUUUGAUUGUUGCUCAGAAAGC	1463		Mature	7337	0.663982		Mature	1664	0.536601		Mature	4562	0.637685
	UUUUGAUUGUUGCUCAGAAAG	613	UUUUGAUUGUUGCUCAGAAAG	264	UUUUGAUUGUUGCUCAGAAAG	357		3' template	2795	0.252941		3' template	1124	0.362464		3' template	1895	0.264887
	UUUUGAUUGUUGCUCAGAAA	94	UUUUGAUUGUUGCUCAGAAA	66	UUUUGAUUGUUGCUCAGAAA	49		3' non-template	364	0.0329412		3' non-template	133	0.0428894		3' non-template	260	0.0363433
3' non-template	UUUUGAUUGUUGCUCAGAAAGCCU	248	UUUUGAUUGUUGCUCAGAAAGCCU	86	UUUUGAUUGUUGCUCAGAAAGCCU	167		5' template	79	0.00714932		5' template	26	0.00838439		5' template	36	0.00503215
	UUUUGAUUGUUGCUCAGAAAGCCA	65	UUUUGAUUGUUGCUCAGAAAGCCA	20	UUUUGAUUGUUGCUCAGAAAGCCA	54		5' non-template	3	0.000271493		5' non-template	3	0.00096743		5' non-template	4	0.000559128
5' template	TTTTTGATTGTTGCTCAGAAAGCC	46	TTTTTGATTGTTGCTCAGAAAGCC	13	TTTTTGATTGTTGCTCAGAAAGCC	26		snp alter seed	158	0.0142986		snp alter seed	34	0.0109642		snp alter seed	75	0.0104836
	TTTGATTGTTGCTCAGAAAGCC	28	TTTGATTGTTGCTCAGAAAGCC	9	TTTGATTGTTGCTCAGAAAGCC	10		snp not alter seed	314	0.0284163		snp not alter seed	117	0.0377298		snp not alter seed	322	0.0450098
snp alter seed	UUGUGAUUGUUGCUCAGAAAGCC	27	UUGUGAUUGUUGCUCAGAAAGCC	0	UUGUGAUUGUUGCUCAGAAAGCC	0
	UUGUGAUUGUUGCUCAGAAAGC	11	UUGUGAUUGUUGCUCAGAAAGC	0	UUGUGAUUGUUGCUCAGAAAGC	0
	UUUUUGAUUGUUGCUCAGAAAG	8	UUUUUGAUUGUUGCUCAGAAAG	8	UUUUUGAUUGUUGCUCAGAAAG	8
	UUUUUGAUUGUUGCUCAGAAAGC	3	UUUUUGAUUGUUGCUCAGAAAGC	3	UUUUUGAUUGUUGCUCAGAAAGC	3
snp not alter seed	UUUUGAUUGUUGCUCAGAAAGCAA	41	UUUUGAUUGUUGCUCAGAAAGCAA	14	UUUUGAUUGUUGCUCAGAAAGCAA	33
	UUUUGAUUGUUGCUCAGAAAGCA	23	UUUUGAUUGUUGCUCAGAAAGCA	13	UUUUGAUUGUUGCUCAGAAAGCA	30
	UUUUGAUUGUUGCUCAGAAAGCU	22	UUUUGAUUGUUGCUCAGAAAGCU	11	UUUUGAUUGUUGCUCAGAAAGCU	24
	GUUUGAUUGUUGCUCAGAAAGCC	18	GUUUGAUUGUUGCUCAGAAAGCC	3	GUUUGAUUGUUGCUCAGAAAGCC	9
	CUUUGAUUGUUGCUCAGAAAGCC	17	CUUUGAUUGUUGCUCAGAAAGCC	1	CUUUGAUUGUUGCUCAGAAAGCC	7
mature miR-315-3p	UUCGAGAAAUAAUCAGAAUC	2	UUCGAGAAAUAAUCAGAAUC	2	UUCGAGAAAUAAUCAGAAUC	10	3p	total	4			total	2			total	16							nr	nr
isomiRs: 3' template	UUCGAGAAAUAAUCAGAAU	0	UUCGAGAAAUAAUCAGAAU	0	UUCGAGAAAUAAUCAGAAU	1		Mature	2	0.5		Mature	2			Mature	10	0.625
5' template	CUUUCGAGAAAUAAUCAGAAUC	2	CUUUCGAGAAAUAAUCAGAAUC	0	CUUUCGAGAAAUAAUCAGAAUC	5		3' template	0	0		3' template	0			3' template	0	0
								3' non-template	0	0		3' non-template	0			3' non-template	0	0
								5' template	2	0.5		5' template	0			5' template	5	0.3125
								5' non-template				5' non-template				5' non-template	0	0
								snp alter seed				snp alter seed				snp alter seed	1	0.0625
								snp not alter seed				snp not alter seed				snp not alter seed	0	0
mature miR-317-5p	GGGGAACCACCCUGCGUU	1	GGGGAACCACCCUGCGUU	0	GGGGAACCACCCUGCGUU	0	miR-317-5p	total	1			total	0			total	0			859057-859121	plus	sc1361		dma-miR-317	dma-miR-317*	miR-317
mature miR-317-3p	UGAACACAGCUGGUGGUAUCUCA	12867	UGAACACAGCUGGUGGUAUCUCA	6824	UGAACACAGCUGGUGGUAUCUCA	3825	3p	total	23182			total	15807			total	7829
isomiRs: 3' template	UGAACACAGCUGGUGGUAUCUCAGU	4234	UGAACACAGCUGGUGGUAUCUCAGU	4479	UGAACACAGCUGGUGGUAUCUCAGU	1954		Mature	12867	0.555043		Mature	6824	0.431707		Mature	3825	0.488568
	UGAACACAGCUGGUGGUAUCUCAG	3733	UGAACACAGCUGGUGGUAUCUCAG	2111	UGAACACAGCUGGUGGUAUCUCAG	1321		3' template	9059	0.390777		3' template	7583	0.479724		3' template	3544	0.452676
	UGAACACAGCUGGUGGUAUCUC	733	UGAACACAGCUGGUGGUAUCUC	535	UGAACACAGCUGGUGGUAUCUC	182		3' non-template	338	0.0145803		3' non-template	342	0.021636		3' non-template	128	0.0163495
	UGAACACAGCUGGUGGUAUC	165	UGAACACAGCUGGUGGUAUC	93	UGAACACAGCUGGUGGUAUC	50		5' template	180	0.00776464		5' template	270	0.017081		5' template	48	0.00613105
	UGAACACAGCUGGUGGUAUCU	152	UGAACACAGCUGGUGGUAUCU	321	UGAACACAGCUGGUGGUAUCU	29		5' non-template	15	0.000647054		5' non-template	3	0.000189789		5' non-template	1	0.00012773
3' non-template	UGAACACAGCUGGUGGUAUCUCAGA	68	UGAACACAGCUGGUGGUAUCUCAGA	54	UGAACACAGCUGGUGGUAUCUCAGA	18		snp alter seed	402	0.017341		snp alter seed	341	0.0215727		snp alter seed	122	0.0155831
	UGAACACAGCUGGUGGUAUCUCAU	59	UGAACACAGCUGGUGGUAUCUCAU	55	UGAACACAGCUGGUGGUAUCUCAU	24		snp not alter seed	321	0.013847		snp not alter seed	444	0.0280888		snp not alter seed	161	0.0205646
	UGAACACAGCUGGUGGUAUCUCAGUU	52	UGAACACAGCUGGUGGUAUCUCAGUU	112	UGAACACAGCUGGUGGUAUCUCAGUU	23
	UGAACACAGCUGGUGGUAUCUCAGAA	43	UGAACACAGCUGGUGGUAUCUCAGAA	22	UGAACACAGCUGGUGGUAUCUCAGAA	12
5' template	CAGCUGGUGGUAUCUCA	130	CAGCUGGUGGUAUCUCA	205	CAGCUGGUGGUAUCUCA	29
	ACAGCUGGUGGUAUCUCA	16	ACAGCUGGUGGUAUCUCA	37	ACAGCUGGUGGUAUCUCA	6
	GAACACAGCUGGUGGUAUCUCA	14	GAACACAGCUGGUGGUAUCUCA	10	GAACACAGCUGGUGGUAUCUCA	10
snp alter seed	CAGCUGGUGGUAUCUCAG	50	CAGCUGGUGGUAUCUCAG	61	CAGCUGGUGGUAUCUCAG	7
	UGAACGCAGCUGGUGGUAUCUCA	39	UGAACGCAGCUGGUGGUAUCUCA	21	UGAACGCAGCUGGUGGUAUCUCA	3
	UGGACACAGCUGGUGGUAUCUCA	33	UGGACACAGCUGGUGGUAUCUCA	0	UGGACACAGCUGGUGGUAUCUCA	1
	CAGCUGGUGGUAUCUCAGU	17	CAGCUGGUGGUAUCUCAGU	20	CAGCUGGUGGUAUCUCAGU	1
snp not alter seed	UGAACACAGCUGGUGGUAUCUCU	138	UGAACACAGCUGGUGGUAUCUCU	266	UGAACACAGCUGGUGGUAUCUCU	59
	CGAACACAGCUGGUGGUAUCUCA	15	CGAACACAGCUGGUGGUAUCUCA	10	CGAACACAGCUGGUGGUAUCUCA	4
	GGAACACAGCUGGUGGUAUCUCA	15	GGAACACAGCUGGUGGUAUCUCA	6	GGAACACAGCUGGUGGUAUCUCA	4
mature miR-33-5p	GUGCAUUGUAGUUGCAUUGCA	1386	GUGCAUUGUAGUUGCAUUGCA	317	GUGCAUUGUAGUUGCAUUGCA	2420	miR-33-5p	total	1570			total	365			total	2772			283491-283556	minus	sc248		dma-miR-33	dma-miR-33	nr
isomiRs: 3' template	GUGCAUUGUAGUUGCAUUGC	96	GUGCAUUGUAGUUGCAUUGC	24	GUGCAUUGUAGUUGCAUUGC	215		Mature	1386	0.882803		Mature	317	0.868493		Mature	2420	0.873016
	GUGCAUUGUAGUUGCAUUG	5	GUGCAUUGUAGUUGCAUUG	1	GUGCAUUGUAGUUGCAUUG	5		3' template	101	0.0643312		3' template	28	0.0767123		3' template	231	0.0833333
3' non-template	GUGCAUUGUAGUUGCAUUGCAA	15	GUGCAUUGUAGUUGCAUUGCAA	3	GUGCAUUGUAGUUGCAUUGCAA	27		3' non-template	20	0.0127389		3' non-template	3	0.00821918		3' non-template	34	0.0122655
5' template	CAUUGUAGUUGCAUUGCA	17	CAUUGUAGUUGCAUUGCA	8	CAUUGUAGUUGCAUUGCA	3		5' template	24	0.0152866		5' template	11	0.030137		5' template	5	0.00180375
	AUUGUAGUUGCAUUGCA	3	AUUGUAGUUGCAUUGCA	2	AUUGUAGUUGCAUUGCA	1		5' non-template	1	0.000636943		5' non-template	0	0		5' non-template	3	0.00108225
	UGUGCAUUGUAGUUGCAUUGCA	3	UGUGCAUUGUAGUUGCAUUGCA	1	UGUGCAUUGUAGUUGCAUUGCA	1		snp alter seed	18	0.011465		snp alter seed	4	0.0109589		snp alter seed	33	0.0119048
5' non-template	AAGUGCAUUGUAGUUGCAUUGCA	1	AAGUGCAUUGUAGUUGCAUUGCA	0	AAGUGCAUUGUAGUUGCAUUGCA	3		snp not alter seed	20	0.0127389		snp not alter seed	2	0.00547945		snp not alter seed	46	0.0165945
snp alter seed	GUGCGUUGUAGUUGCAUUGCA	3	GUGCGUUGUAGUUGCAUUGCA	0	GUGCGUUGUAGUUGCAUUGCA	0
	GGGCAUUGUAGUUGCAUUGCA	3	GGGCAUUGUAGUUGCAUUGCA	0	GGGCAUUGUAGUUGCAUUGCA	3
	GUGCACUGUAGUUGCAUUGCA	2	GUGCACUGUAGUUGCAUUGCA	0	GUGCACUGUAGUUGCAUUGCA	0
	CAUUGUAGUUGCAUUGC	2	CAUUGUAGUUGCAUUGC	1	CAUUGUAGUUGCAUUGC	0
snp not alter seed	GUGCAUUGUAGUUGCAUUUCA	5	GUGCAUUGUAGUUGCAUUUCA	1	GUGCAUUGUAGUUGCAUUUCA	3
	UUGCAUUGUAGUUGCAUUGCA	3	UUGCAUUGUAGUUGCAUUGCA	0	UUGCAUUGUAGUUGCAUUGCA	9
	AUGCAUUGUAGUUGCAUUGCA	1	AUGCAUUGUAGUUGCAUUGCA	0	AUGCAUUGUAGUUGCAUUGCA	7
mature miR-33-3p	CAAUGCUUCGGCAGUGCAACGC	14	CAAUGCUUCGGCAGUGCAACGC	6	CAAUGCUUCGGCAGUGCAACGC	18	3p	total	18			total	7			total	23								nr
isomiRs: 3' template	CAAUGCUUCGGCAGUGCAACGCGG	1	CAAUGCUUCGGCAGUGCAACGCGG	0	CAAUGCUUCGGCAGUGCAACGCGG	0		Mature	14	0.777778		Mature	6	0.857143		Mature	18	0.782609
	CAAUGCUUCGGCAGUGCAACG	0	CAAUGCUUCGGCAGUGCAACG	1	CAAUGCUUCGGCAGUGCAACG	1		3' template	2	0.111111		3' template	1	0.142857		3' template	1	0.0434783
								3' non-template	1	0.0555556		3' non-template	0	0		3' non-template	2	0.0869565
								5' template	0	0		5' template	0	0		5' template	0	0
								5' non-template	0	0		5' non-template	0			5' non-template	0	0
								snp alter seed	1	0.0555556		snp alter seed	0			snp alter seed	2	0.0869565
								snp not alter seed	0	0		snp not alter seed	0			snp not alter seed	0	0
mature miR-34-5p	UGGCAGUGUGGUUAGCUGGUU	4297	UGGCAGUGUGGUUAGCUGGUU	2910	UGGCAGUGUGGUUAGCUGGUU	1268	miR-34-5p	total	9148			total	10033			total	2746			861121-861188	plus	sc1361		dma-miR-34	dma-miR-34*	dpu-miR-34
isomiRs: 3' template	UGGCAGUGUGGUUAGCUGGUUGU	1490	UGGCAGUGUGGUUAGCUGGUUGU	1667	UGGCAGUGUGGUUAGCUGGUUGU	377		Mature	4297	0.46972		Mature	2910	0.290043		Mature	1268	0.461763
	UGGCAGUGUGGUUAGCUGGUUGUG	1108	UGGCAGUGUGGUUAGCUGGUUGUG	2960	UGGCAGUGUGGUUAGCUGGUUGUG	576		3' template	4206	0.459773		3' template	5884	0.586465		3' template	1324	0.482156
	UGGCAGUGUGGUUAGCUGGUUG	1011	UGGCAGUGUGGUUAGCUGGUUG	736	UGGCAGUGUGGUUAGCUGGUUG	236		3' non-template	348	0.0380411		3' non-template	886	0.0883086		3' non-template	71	0.0258558
	UGGCAGUGUGGUUAGCUGGU	526	UGGCAGUGUGGUUAGCUGGU	385	UGGCAGUGUGGUUAGCUGGU	109		5' template	9	0.000983822		5' template	4	0.000398684		5' template	0	0
	UGGCAGUGUGGUUAGCUGG	47	UGGCAGUGUGGUUAGCUGG	54	UGGCAGUGUGGUUAGCUGG	8		5' non-template	6	0.000655881		5' non-template	5	0.000498355		5' non-template	3	0.0010925
3' non-template	UGGCAGUGUGGUUAGCUGGUUGUGU	146	UGGCAGUGUGGUUAGCUGGUUGUGU	603	UGGCAGUGUGGUUAGCUGGUUGUGU	34		snp alter seed	168	0.0183647		snp alter seed	245	0.0244194		snp alter seed	49	0.0178441
	UGGCAGUGUGGUUAGCUGGUUU	98	UGGCAGUGUGGUUAGCUGGUUU	75	UGGCAGUGUGGUUAGCUGGUUU	11		snp not alter seed	114	0.0124617		snp not alter seed	99	0.00986744		snp not alter seed	31	0.0112891
	UGGCAGUGUGGUUAGCUGGUUGUU	28	UGGCAGUGUGGUUAGCUGGUUGUU	57	UGGCAGUGUGGUUAGCUGGUUGUU	9
5' template	GGCAGUGUGGUUAGCUGGUU	8	GGCAGUGUGGUUAGCUGGUU	4	GGCAGUGUGGUUAGCUGGUU	0
5' non-template	AAUGGCAGUGUGGUUAGCUGGUU	4	AAUGGCAGUGUGGUUAGCUGGUU	2	AAUGGCAGUGUGGUUAGCUGGUU	1
snp alter seed	GUGUGGUUAGCUGGUUGU	17	GUGUGGUUAGCUGGUUGU	37	GUGUGGUUAGCUGGUUGU	2
	AGUGUGGUUAGCUGGUUGU	8	AGUGUGGUUAGCUGGUUGU	16	AGUGUGGUUAGCUGGUUGU	1
	GUGUGGUUAGCUGGUUGUG	6	GUGUGGUUAGCUGGUUGUG	41	GUGUGGUUAGCUGGUUGUG	4
snp not alter seed	GGGCAGUGUGGUUAGCUGGUU	12	GGGCAGUGUGGUUAGCUGGUU	4	GGGCAGUGUGGUUAGCUGGUU	0
	UGGCAGUGUGGUUAGCUGUUU	10	UGGCAGUGUGGUUAGCUGUUU	5	UGGCAGUGUGGUUAGCUGUUU	2
	UGGCAGUGUGGUUAGCUUGUUGUG	0	UGGCAGUGUGGUUAGCUUGUUGUG	6	UGGCAGUGUGGUUAGCUUGUUGUG	0
mature miR-34-3p	CAGCCACUAUCCAAACUGUCCAC	90	CAGCCACUAUCCAAACUGUCCAC	54	CAGCCACUAUCCAAACUGUCCAC	25	3p	total	162			total	90			total	41
isomiRs: 3' template	CAGCCACUAUCCAAACUGUCCA	10	CAGCCACUAUCCAAACUGUCCA	0	CAGCCACUAUCCAAACUGUCCA	1		Mature	90	0.555556		Mature	54	0.6		Mature	25	0.609756
3' non-template	CAGCCACUAUCCAAACUGUCCACC	28	CAGCCACUAUCCAAACUGUCCACC	18	CAGCCACUAUCCAAACUGUCCACC	8		3' template	15	0.0925926		3' template	1	0.0111111		3' template	1	0.0243902
5' template	AGCCACUAUCCAAACUGUCCAC	5	AGCCACUAUCCAAACUGUCCAC	1	AGCCACUAUCCAAACUGUCCAC	0		3' non-template	35	0.216049		3' non-template	23	0.255556		3' non-template	9	0.219512
snp alter seed	AGCCACUAUCCAAACUGUCCACC	11	AGCCACUAUCCAAACUGUCCACC	8	AGCCACUAUCCAAACUGUCCACC	2		5' template	5	0.0308642		5' template	1	0.0111111		5' template	0	0
								5' non-template	0	0		5' non-template	0	0		5' non-template	0	0
								snp alter seed	16	0.0987654		snp alter seed	11	0.122222		snp alter seed	3	0.0731707
								snp not alter seed	1	0.00617284		snp not alter seed	0	0		snp not alter seed	3	0.0731707
mature miR-375-5p	ACUCGAGCUGAUCGUAUAAGCC	11	ACUCGAGCUGAUCGUAUAAGCC	5	ACUCGAGCUGAUCGUAUAAGCC	72	miR-375-5p	total	19			total	10			total	80			706587-706827	plus	sc2190		nr	nr	dpu-miR-375
isomiRs: 3' template	ACUCGAGCUGAUCGUAUAAGC	3	ACUCGAGCUGAUCGUAUAAGC	0	ACUCGAGCUGAUCGUAUAAGC	0		Mature	11	0.578947		Mature	5	0.5		Mature	72	0.9
snp alter seed	CGAGCUGAUCGUAUAAGCCUG	0	CGAGCUGAUCGUAUAAGCCUG	0	CGAGCUGAUCGUAUAAGCCUG	2		3' template	5	0.263158		3' template	1	0.1		3' template	1	0.0125
								3' non-template	0	0		3' non-template	1	0.1		3' non-template	3	0.0375
								5' template	0	0		5' template	0	0		5' template	0	0
								5' non-template	0	0		5' non-template	0	0		5' non-template	0	0
								snp alter seed	3	0.157895		snp alter seed	3	0.3		snp alter seed	3	0.0375
								snp not alter seed	0	0		snp not alter seed	0	0		snp not alter seed	1	0.0125
mature miR-375-3p	UUUGUUCGUUCGGCUUGAGUUA	16077	UUUGUUCGUUCGGCUUGAGUUA	14958	UUUGUUCGUUCGGCUUGAGUUA	134559	3p	total	26104			total	25005			total	187661							nr	dma-miR-375
isomiRs: 3' template	UUUGUUCGUUCGGCUUGAGUU	4630	UUUGUUCGUUCGGCUUGAGUU	4806	UUUGUUCGUUCGGCUUGAGUU	23729		Mature	16077	0.615883		Mature	14958	0.5982		Mature	134559	0.717032
	UUUGUUCGUUCGGCUUGAGU	938	UUUGUUCGUUCGGCUUGAGU	1073	UUUGUUCGUUCGGCUUGAGU	3691		3' template	6087	0.233183		3' template	6467	0.258628		3' template	29221	0.155712
	UUUGUUCGUUCGGCUUGAG	245	UUUGUUCGUUCGGCUUGAG	293	UUUGUUCGUUCGGCUUGAG	1383		3' non-template	2704	0.103586		3' non-template	2429	0.0971406		3' non-template	16434	0.0875728
	UUUGUUCGUUCGGCUUGA	137	UUUGUUCGUUCGGCUUGA	127	UUUGUUCGUUCGGCUUGA	297		5' template	70	0.00268158		5' template	93	0.00371926		5' template	554	0.00295213
	UUUGUUCGUUCGGCUUG	132	UUUGUUCGUUCGGCUUG	163	UUUGUUCGUUCGGCUUG	84		5' non-template	14	0.000536316		5' non-template	11	0.000439912		5' non-template	69	0.000367684
3' non-template	UUUGUUCGUUCGGCUUGAGUUAU	1598	UUUGUUCGUUCGGCUUGAGUUAU	1635	UUUGUUCGUUCGGCUUGAGUUAU	6900		snp alter seed	435	0.0166641		snp alter seed	212	0.0084783		snp alter seed	2192	0.0116806
	UUUGUUCGUUCGGCUUGAGUUAA	953	UUUGUUCGUUCGGCUUGAGUUAA	661	UUUGUUCGUUCGGCUUGAGUUAA	8378		snp not alter seed	717	0.0274671		snp not alter seed	835	0.0333933		snp not alter seed	4632	0.0246828
	UUUGUUCGUUCGGCUUGAGUUAAA	66	UUUGUUCGUUCGGCUUGAGUUAAA	39	UUUGUUCGUUCGGCUUGAGUUAAA	479
5' template	UUGUUCGUUCGGCUUGAGUUA	54	UUGUUCGUUCGGCUUGAGUUA	78	UUGUUCGUUCGGCUUGAGUUA	474
	UGUUCGUUCGGCUUGAGUUA	14	UGUUCGUUCGGCUUGAGUUA	11	UGUUCGUUCGGCUUGAGUUA	74
5' non-template	AAUUUGUUCGUUCGGCUUGAGUUA	7	AAUUUGUUCGUUCGGCUUGAGUUA	5	AAUUUGUUCGUUCGGCUUGAGUUA	1
	CUUUGUUCGUUCGGCUUGAGUUA	7	CUUUGUUCGUUCGGCUUGAGUUA	1	CUUUGUUCGUUCGGCUUGAGUUA	57
snp alter seed	UUGGUUCGUUCGGCUUGAGUUA	77	UUGGUUCGUUCGGCUUGAGUUA	0	UUGGUUCGUUCGGCUUGAGUUA	7
	UUGGUUCGUUCGGCUUGAGUU	20	UUGGUUCGUUCGGCUUGAGUU	1	UUGGUUCGUUCGGCUUGAGUU	0
	UAUUUGUUCGUUCGGCUUGAGU	19	UAUUUGUUCGUUCGGCUUGAGU	21	UAUUUGUUCGUUCGGCUUGAGU	139
	UUUUUCGUUCGGCUUGAGUUA	6	UUUUUCGUUCGGCUUGAGUUA	4	UUUUUCGUUCGGCUUGAGUUA	94
	UUUGUUUGUUCGGCUUGAGUUA	4	UUUGUUUGUUCGGCUUGAGUUA	7	UUUGUUUGUUCGGCUUGAGUUA	87
snp not alter seed	UUUGUUCGUUCGGCUUGAGUUU	413	UUUGUUCGUUCGGCUUGAGUUU	524	UUUGUUCGUUCGGCUUGAGUUU	1398
	UUUGUUCGUUCGGCUUUAGUUA	22	UUUGUUCGUUCGGCUUUAGUUA	24	UUUGUUCGUUCGGCUUUAGUUA	387
	UUUGUUCGUUCGGCUUGAUUUA	20	UUUGUUCGUUCGGCUUGAUUUA	28	UUUGUUCGUUCGGCUUGAUUUA	237
	CUUGUUCGUUCGGCUUGAGUUA	20	CUUGUUCGUUCGGCUUGAGUUA	22	CUUGUUCGUUCGGCUUGAGUUA	196
	GUUGUUCGUUCGGCUUGAGUUA	14	GUUGUUCGUUCGGCUUGAGUUA	16	GUUGUUCGUUCGGCUUGAGUUA	176
	AUUGUUCGUUCGGCUUGAGUUA	10	AUUGUUCGUUCGGCUUGAGUUA	10	AUUGUUCGUUCGGCUUGAGUUA	136
mature miR-3791-5p	CGGUGAAUUCGACCAUGGUUUUG	0	CGGUGAAUUCGACCAUGGUUUUG	1	CGGUGAAUUCGACCAUGGUUUUG	58	miR-3791-5p	total	0			total	1			total	69			1744660-1744720	minus	sc2190		dma-miR-3478	nr	nr
	CGGUGAAUUCGACCAUGGUUUU	0	CGGUGAAUUCGACCAUGGUUUU	0	CGGUGAAUUCGACCAUGGUUUU	2		Mature				Mature	1			Mature	58	0.84058
3' non-template	CGGUGAAUUCGACCAUGGUUUUGAA	0	CGGUGAAUUCGACCAUGGUUUUGAA	0	CGGUGAAUUCGACCAUGGUUUUGAA	2		3' template				3' template				3' template	3	0.0434783
								3' non-template				3' non-template				3' non-template	4	0.057971
								5' template				5' template				5' template	0	0
								5' non-template				5' non-template				5' non-template	0	0
								snp alter seed				snp alter seed				snp alter seed	2	0.0289855
								snp not alter seed				snp not alter seed				snp not alter seed	2	0.0289855
mature miR-3791-3p	UCACCGGGUAGAAUUCAUCCAG	57	UCACCGGGUAGAAUUCAUCCAG	181	UCACCGGGUAGAAUUCAUCCAG	3346	3p	total	102			total	232			total	4869								dma-miR-3478
isomiRs: 3' template	UCACCGGGUAGAAUUCAUCCAGAA	15	UCACCGGGUAGAAUUCAUCCAGAA	31	UCACCGGGUAGAAUUCAUCCAGAA	950		Mature	57	0.558824		Mature	181	0.780172		Mature	3346	0.687205
	UCACCGGGUAGAAUUCAUCCA	13	UCACCGGGUAGAAUUCAUCCA	8	UCACCGGGUAGAAUUCAUCCA	70		3' template	31	0.303922		3' template	47	0.202586		3' template	1221	0.25077
	UCACCGGGUAGAAUUCAUCCAGA	3	UCACCGGGUAGAAUUCAUCCAGA	6	UCACCGGGUAGAAUUCAUCCAGA	164		3' non-template	8	0.0784314		3' non-template	0	0		3' non-template	109	0.0223865
	UCACCGUGUAGAAUUCAUCCAG	1	UCACCGUGUAGAAUUCAUCCAG	1	UCACCGUGUAGAAUUCAUCCAG	10		5' template	0	0		5' template	1	0.00431034		5' template	19	0.00390224
3' non-template	UCACCGGGUAGAAUUCAUCCAGU	6	UCACCGGGUAGAAUUCAUCCAGU	0	UCACCGGGUAGAAUUCAUCCAGU	42		5' non-template	0	0		5' non-template	0	0		5' non-template	1	0.000205381
	UCACCGGGUAGAAUUCAUCCAGAAA	0	UCACCGGGUAGAAUUCAUCCAGAAA	0	UCACCGGGUAGAAUUCAUCCAGAAA	37		snp alter seed	3	0.0294118		snp alter seed	2	0.00862069		snp alter seed	70	0.0143767
5' template	ACCGGGUAGAAUUCAUCCAG	0	ACCGGGUAGAAUUCAUCCAG	1	ACCGGGUAGAAUUCAUCCAG	11		snp not alter seed	3	0.0294118		snp not alter seed	1	0.00431034		snp not alter seed	103	0.0211542
	CACCGGGUAGAAUUCAUCCAG	0	CACCGGGUAGAAUUCAUCCAG	0	CACCGGGUAGAAUUCAUCCAG	8
snp alter seed	UCACCGUGUAGAAUUCAUCCAG	1	UCACCGUGUAGAAUUCAUCCAG	1	UCACCGUGUAGAAUUCAUCCAG	10
snp not alter seed	UCACCGGGUAGAAUUCAUCCCG	0	UCACCGGGUAGAAUUCAUCCCG	0	UCACCGGGUAGAAUUCAUCCCG	14
	UCACCGGGUAGAAUUCAUCCAC	0	UCACCGGGUAGAAUUCAUCCAC	0	UCACCGGGUAGAAUUCAUCCAC	13
mature miR-7-5p	UGGAAGACUAGUGAUUUUGUUGUU	397	UGGAAGACUAGUGAUUUUGUUGUU	279	UGGAAGACUAGUGAUUUUGUUGUU	235	miR-7-5p	total	751			total	492			total	401			1222125-1222188	plus	sc2190		dma-miR-7	dma-miR-7	dpu-miR-7
isomiRs: 3' template	UGGAAGACUAGUGAUUUUGUUGU	166	UGGAAGACUAGUGAUUUUGUUGU	113	UGGAAGACUAGUGAUUUUGUUGU	76		Mature	397	0.528628		Mature	279	0.567073		Mature	235	0.586035
	UGGAAGACUAGUGAUUUUGUU	74	UGGAAGACUAGUGAUUUUGUU	29	UGGAAGACUAGUGAUUUUGUU	34		3' template	311	0.414115		3' template	169	0.343496		3' template	141	0.351621
	UGGAAGACUAGUGAUUUUGUUG	44	UGGAAGACUAGUGAUUUUGUUG	20	UGGAAGACUAGUGAUUUUGUUG	21		3' non-template	7	0.00932091		3' non-template	25	0.050813		3' non-template	9	0.0224439
	UGGAAGACUAGUGAUUUUGU	14	UGGAAGACUAGUGAUUUUGU	5	UGGAAGACUAGUGAUUUUGU	5		5' template	4	0.00532623		5' template	3	0.00609756		5' template	1	0.00249377
3' non-template	UGGAAGACUAGUGAUUUUGUUGUUU	5	UGGAAGACUAGUGAUUUUGUUGUUU	20	UGGAAGACUAGUGAUUUUGUUGUUU	5		5' non-template	1	0.00133156		5' non-template	1	0.00203252		5' non-template	0	0
5' template	GGAAGACUAGUGAUUUUGUUGUU	2	GGAAGACUAGUGAUUUUGUUGUU	2	GGAAGACUAGUGAUUUUGUUGUU	1		snp alter seed	13	0.0173103		snp alter seed	9	0.0182927		snp alter seed	7	0.0174564
								snp not alter seed	18	0.023968		snp not alter seed	6	0.0121951		snp not alter seed	8	0.0199501
mature miR-7-3p	CAAAAAAUCUCUAGUUCACCUA	2	CAAAAAAUCUCUAGUUCACCUA	0	CAAAAAAUCUCUAGUUCACCUA	2	3p	total	3			total	0			total	2								nr
								Mature	2							Mature	2
mature miR-71-5p	UGAAAGACAUGGGUAGUGAGAUGU	8911	UGAAAGACAUGGGUAGUGAGAUGU	3063	UGAAAGACAUGGGUAGUGAGAUGU	4268	miR-71-5p	total	33843			total	8304			total	14726			3280380-3280445	minus	sc24		dma-miR-71	dma-miR-71*	dpu-miR-71
isomiRs: 3' template	UGAAAGACAUGGGUAGUGAGAUG	7710	UGAAAGACAUGGGUAGUGAGAUG	1371	UGAAAGACAUGGGUAGUGAGAUG	2434		Mature	8911	0.263304		Mature	3063	0.368858		Mature	4268	0.289828
	UGAAAGACAUGGGUAGUGAGAU	7303	UGAAAGACAUGGGUAGUGAGAU	1357	UGAAAGACAUGGGUAGUGAGAU	3802		3' template	22934	0.677659		3' template	4742	0.57105		3' template	9399	0.638259
	UGAAAGACAUGGGUAGUGAGA	7022	UGAAAGACAUGGGUAGUGAGA	1723	UGAAAGACAUGGGUAGUGAGA	2934		3' non-template	51	0.00150696		3' non-template	43	0.00517823		3' non-template	30	0.00203721
	UGAAAGACAUGGGUAGUGAG	708	UGAAAGACAUGGGUAGUGAG	204	UGAAAGACAUGGGUAGUGAG	186		5' template	440	0.0130012		5' template	110	0.0132466		5' template	246	0.0167051
	UGAAAGACAUGGGUAGUGA	80	UGAAAGACAUGGGUAGUGA	23	UGAAAGACAUGGGUAGUGA	16		5' non-template	5	0.000147741		5' non-template	1	0.000120424		5' non-template	1	6.79071e-05
	UGAAAGACAUGGGUAGUGAGAUGUU	80	UGAAAGACAUGGGUAGUGAGAUGUU	54	UGAAAGACAUGGGUAGUGAGAUGUU	23		snp alter seed	494	0.0145968		snp alter seed	83	0.00999518		snp alter seed	211	0.0143284
3' non-template	UGAAAGACAUGGGUAGUGAGAUGUAA	28	UGAAAGACAUGGGUAGUGAGAUGUAA	14	UGAAAGACAUGGGUAGUGAGAUGUAA	14		snp not alter seed	1008	0.0297846		snp not alter seed	262	0.0315511		snp not alter seed	571	0.038775
	UGAAAGACAUGGGUAGUGAGAUGUA	14	UGAAAGACAUGGGUAGUGAGAUGUA	4	UGAAAGACAUGGGUAGUGAGAUGUA	9
	UGAAAGACAUGGGUAGUGAGAUGUUU	6	UGAAAGACAUGGGUAGUGAGAUGUUU	19	UGAAAGACAUGGGUAGUGAGAUGUUU	6
5' template	AAAGACAUGGGUAGUGAGAUGU	418	AAAGACAUGGGUAGUGAGAUGU	100	AAAGACAUGGGUAGUGAGAUGU	239
	GAAAGACAUGGGUAGUGAGAUGU	13	GAAAGACAUGGGUAGUGAGAUGU	9	GAAAGACAUGGGUAGUGAGAUGU	7
5' non-template	AAUGAAAGACAUGGGUAGUGAGAUGU	4	AAUGAAAGACAUGGGUAGUGAGAUGU	0	AAUGAAAGACAUGGGUAGUGAGAUGU	1
snp alter seed	AAAGACAUGGGUAGUGAGAUG	80	AAAGACAUGGGUAGUGAGAUG	14	AAAGACAUGGGUAGUGAGAUG	39
	UGGAAGACAUGGGUAGUGAGAUG	36	UGGAAGACAUGGGUAGUGAGAUG	1	UGGAAGACAUGGGUAGUGAGAUG	2
	UGGAAGACAUGGGUAGUGAGAUGU	29	UGGAAGACAUGGGUAGUGAGAUGU	1	UGGAAGACAUGGGUAGUGAGAUGU	4
	UGGAAGACAUGGGUAGUGAGA	28	UGGAAGACAUGGGUAGUGAGA	2	UGGAAGACAUGGGUAGUGAGA	3
snp not alter seed	UGAAAGACAUGGGUAGUGAGAUGA	256	UGAAAGACAUGGGUAGUGAGAUGA	65	UGAAAGACAUGGGUAGUGAGAUGA	76
	UGAAAGACAUGGGUAGUGAGAUU	149	UGAAAGACAUGGGUAGUGAGAUU	40	UGAAAGACAUGGGUAGUGAGAUU	83
	UGAAAGACAUGGGUAGUGAGAAA	54	UGAAAGACAUGGGUAGUGAGAAA	10	UGAAAGACAUGGGUAGUGAGAAA	23
mature miR-71-3p	CUCUCACUACUUUGUCGUUCACG	322	CUCUCACUACUUUGUCGUUCACG	82	CUCUCACUACUUUGUCGUUCACG	452	3p	total	494			total	132			total	655
isomiRs: 3' template	CUCUCACUACUUUGUCGUUCA	26	CUCUCACUACUUUGUCGUUCA	14	CUCUCACUACUUUGUCGUUCA	31		Mature	322	0.651822		Mature	82	0.621212		Mature	452	0.690076
	CUCUCACUACUUUGUCGUUCAC	12	CUCUCACUACUUUGUCGUUCAC	2	CUCUCACUACUUUGUCGUUCAC	6		3' template	42	0.0850202		3' template	19	0.143939		3' template	43	0.0656489
	CUCUCACUACUUUGUCGUUCACGU	1	CUCUCACUACUUUGUCGUUCACGU	1	CUCUCACUACUUUGUCGUUCACGU	6		3' non-template	0	0		3' non-template	0	0		3' non-template	0	0
5' template	UCUCACUACUUUGUCGUUCACG	71	UCUCACUACUUUGUCGUUCACG	16	UCUCACUACUUUGUCGUUCACG	62		5' template	75	0.151822		5' template	16	0.121212		5' template	68	0.103817
snp alter seed	UCACUACUUUGUCGUUCACGU	24	UCACUACUUUGUCGUUCACGU	2	UCACUACUUUGUCGUUCACGU	22		5' non-template	0	0		5' non-template	0	0		5' non-template	1	0.00152672
	UCUCACUACUUUGUCGUUCACGU	13	UCUCACUACUUUGUCGUUCACGU	8	UCUCACUACUUUGUCGUUCACGU	32		snp alter seed	52	0.105263		snp alter seed	14	0.106061		snp alter seed	83	0.126718
								snp not alter seed	3	0.00607287		snp not alter seed	1	0.00757576		snp not alter seed	8	0.0122137
mature miR-745-5p	CGGUCCUUCCCGGGGCACCUUGC	16	CGGUCCUUCCCGGGGCACCUUGC	19	CGGUCCUUCCCGGGGCACCUUGC	9	miR-745-5p	total	26			total	21			total	11			846660-846724	plus	sc1005		dma-miR-745	dma-miR-745*	dpu-miR-745
isomiRs: 3' template	CGGUCCUUCCCGGGGCACCUUG	4	CGGUCCUUCCCGGGGCACCUUG	1	CGGUCCUUCCCGGGGCACCUUG	1		Mature	16	0.615385		Mature	19	0.904762		Mature	9	0.818182
								3' template	4	0.153846		3' template	1	0.047619		3' template	1	0.0909091
								3' non-template	2	0.0769231		3' non-template	0	0		3' non-template	1	0.0909091
								5' template	1	0.0384615		5' template	0	0		5' template	0	0
								5' non-template	0	0		5' non-template	1	0.047619		5' non-template	0	0
								snp alter seed	1	0.0384615		snp alter seed	0	0		snp alter seed	0	0
								snp not alter seed	2	0.0769231		snp not alter seed	0	0		snp not alter seed	0	0
mature miR-745-3p	GAGCUGCCCAGUGAAGGGCUUU	305	GAGCUGCCCAGUGAAGGGCUUU	601	GAGCUGCCCAGUGAAGGGCUUU	480	3p	total	541			total	1183			total	728
isomiRs: 3' template	GAGCUGCCCAGUGAAGGGCUUUC	165	GAGCUGCCCAGUGAAGGGCUUUC	385	GAGCUGCCCAGUGAAGGGCUUUC	163		Mature	305	0.563771		Mature	601	0.50803		Mature	480	0.659341
	GAGCUGCCCAGUGAAGGGCUU	35	GAGCUGCCCAGUGAAGGGCUU	122	GAGCUGCCCAGUGAAGGGCUU	38		3' template	203	0.375231		3' template	527	0.445478		3' template	203	0.278846
	GAGCUGCCCAGUGAAGG	2	GAGCUGCCCAGUGAAGG	11	GAGCUGCCCAGUGAAGG	0		3' non-template	23	0.0425139		3' non-template	29	0.0245139		3' non-template	19	0.0260989
3' non-template	GAGCUGCCCAGUGAAGGGCUUUU	9	GAGCUGCCCAGUGAAGGGCUUUU	15	GAGCUGCCCAGUGAAGGGCUUUU	7		5' template	0	0		5' template	0	0		5' template	1	0.00137363
	GAGCUGCCCAGUGAAGGGCUUUCU	7	GAGCUGCCCAGUGAAGGGCUUUCU	8	GAGCUGCCCAGUGAAGGGCUUUCU	8		5' non-template	2	0.00369686		5' non-template	0	0		5' non-template	0	0
								snp alter seed	6	0.0110906		snp alter seed	11	0.00929839		snp alter seed	12	0.0164835
								snp not alter seed	2	0.00369686		snp not alter seed	15	0.0126796		snp not alter seed	13	0.0178571
mature miR-750-5p	AGUUGGAAGUGGGGAUCUCGGCA	1043	AGUUGGAAGUGGGGAUCUCGGCA	213	AGUUGGAAGUGGGGAUCUCGGCA	875	miR-750-5p	total	1792			total	585			total	1636			73854-74005	minus	sc243		nr	nr	nr
isomiRs: 3' template	AGUUGGAAGUGGGGAUCUCGGC	170	AGUUGGAAGUGGGGAUCUCGGC	33	AGUUGGAAGUGGGGAUCUCGGC	139		Mature	1043	0.582031		Mature	213	0.364103		Mature	875	0.534841
	AGUUGGAAGUGGGGAUCUCGGCAU	108	AGUUGGAAGUGGGGAUCUCGGCAU	33	AGUUGGAAGUGGGGAUCUCGGCAU	154		3' template	293	0.163504		3' template	85	0.145299		3' template	316	0.193154
	AGUUGGAAGUGGGGAUCUCGGCAUU	6	AGUUGGAAGUGGGGAUCUCGGCAUU	13	AGUUGGAAGUGGGGAUCUCGGCAUU	8		3' non-template	14	0.0078125		3' non-template	4	0.00683761		3' non-template	19	0.0116137
3' non-template	AGUUGGAAGUGGGGAUCUCGGCAA	12	AGUUGGAAGUGGGGAUCUCGGCAA	2	AGUUGGAAGUGGGGAUCUCGGCAA	16		5' template	127	0.0708705		5' template	78	0.133333		5' template	132	0.0806846
5' template	UGGAAGUGGGGAUCUCGGCA	53	UGGAAGUGGGGAUCUCGGCA	46	UGGAAGUGGGGAUCUCGGCA	71		5' non-template	3	0.00167411		5' non-template	2	0.0034188		5' non-template	3	0.00183374
	UUGGAAGUGGGGAUCUCGGCA	41	UUGGAAGUGGGGAUCUCGGCA	17	UUGGAAGUGGGGAUCUCGGCA	42		snp alter seed	265	0.147879		snp alter seed	192	0.328205		snp alter seed	258	0.157702
	GUUGGAAGUGGGGAUCUCGGCA	15	GUUGGAAGUGGGGAUCUCGGCA	5	GUUGGAAGUGGGGAUCUCGGCA	11		snp not alter seed	47	0.0262277		snp not alter seed	11	0.0188034		snp not alter seed	33	0.0201711
	GAAGUGGGGAUCUCGGCA	9	GAAGUGGGGAUCUCGGCA	3	GGAAGUGGGGAUCUCGGCA	2
5' non-template	AAAGUUGGAAGUGGGGAUCUCGGCA	3	AAAGUUGGAAGUGGGGAUCUCGGCA	1	AAAGUUGGAAGUGGGGAUCUCGGCA	3
snp alter seed	UUGGAAGUGGGGAUCUCGGCAU	48	UUGGAAGUGGGGAUCUCGGCAU	16	UUGGAAGUGGGGAUCUCGGCAU	55
	UGGAAGUGGGGAUCUCGGC	40	UGGAAGUGGGGAUCUCGGC	17	UGGAAGUGGGGAUCUCGGC	13
	UGGAAGUGGGGAUCUCGGCAU	28	UGGAAGUGGGGAUCUCGGCAU	32	UGGAAGUGGGGAUCUCGGCAU	56
snp not alter seed	AGUUGGAAGUGGGGAUCUCGGCU	22	AGUUGGAAGUGGGGAUCUCGGCU	8	AGUUGGAAGUGGGGAUCUCGGCU	10
mature miR-750-3p	CCAGAUCUAUCUCUUCCAGCUCA	698	CCAGAUCUAUCUCUUCCAGCUCA	354	CCAGAUCUAUCUCUUCCAGCUCA	2203	3p	total	1245			total	774			total	3289							nr	dma-miR-750
isomiRs: 3' template	CCAGAUCUAUCUCUUCCAGCUC	152	CCAGAUCUAUCUCUUCCAGCUC	60	CCAGAUCUAUCUCUUCCAGCUC	276		Mature	698	0.560643		Mature	354	0.457364		Mature	2203	0.669808
	CCAGAUCUAUCUCUUCCAGCU	46	CCAGAUCUAUCUCUUCCAGCU	28	CCAGAUCUAUCUCUUCCAGCU	115		3' template	272	0.218474		3' template	182	0.235142		3' template	488	0.148373
	CCAGAUCUAUCUCUUCCAGC	43	CCAGAUCUAUCUCUUCCAGC	31	CCAGAUCUAUCUCUUCCAGC	77		3' non-template	92	0.0738956		3' non-template	49	0.0633075		3' non-template	212	0.0644573
	CCAGAUCUAUCUCUUCCAG	13	CCAGAUCUAUCUCUUCCAG	21	CCAGAUCUAUCUCUUCCAG	9		5' template	84	0.0674699		5' template	104	0.134367		5' template	136	0.04135
	CCAGAUCUAUCUCUUCC	8	CCAGAUCUAUCUCUUCC	30	CCAGAUCUAUCUCUUCC	6		5' non-template	0	0		5' non-template	0	0		5' non-template	2	0.000608088
	CCAGAUCUAUCUCUUCCA	7	CCAGAUCUAUCUCUUCCA	11	CCAGAUCUAUCUCUUCCA	1		snp alter seed	50	0.0401606		snp alter seed	62	0.0801034		snp alter seed	84	0.0255397
3' non-template	CCAGAUCUAUCUCUUCCAGCUCAU	63	CCAGAUCUAUCUCUUCCAGCUCAU	36	CCAGAUCUAUCUCUUCCAGCUCAU	147		snp not alter seed	49	0.0393574		snp not alter seed	23	0.0297158		snp not alter seed	164	0.0498632
	CCAGAUCUAUCUCUUCCAGCUCAAA	10	CCAGAUCUAUCUCUUCCAGCUCAAA	3	CCAGAUCUAUCUCUUCCAGCUCAAA	34
	CCAGAUCUAUCUCUUCCAGCUCAA	9	CCAGAUCUAUCUCUUCCAGCUCAA	4	CCAGAUCUAUCUCUUCCAGCUCAA	14
5' template	CAGAUCUAUCUCUUCCAGCUCA	50	CAGAUCUAUCUCUUCCAGCUCA	34	CAGAUCUAUCUCUUCCAGCUCA	121
	AGAUCUAUCUCUUCCAGCUCA	15	AGAUCUAUCUCUUCCAGCUCA	13	AGAUCUAUCUCUUCCAGCUCA	3
	AUCUAUCUCUUCCAGCUCA	11	AUCUAUCUCUUCCAGCUCA	34	AUCUAUCUCUUCCAGCUCA	5
	CUAUCUCUUCCAGCUCA	6	CUAUCUCUUCCAGCUCA	13	CUAUCUCUUCCAGCUCA	12
	GAUCUAUCUCUUCCAGCUCA	2	GAUCUAUCUCUUCCAGCUCA	10	GAUCUAUCUCUUCCAGCUCA	0
snp alter seed	AUCUAUCUCUUCCAGCUC	6	AUCUAUCUCUUCCAGCUC	6	AUCUAUCUCUUCCAGCUC	0
	CCAGAUUAUCUCUUCCAGCUCA	2	CCAGAUUAUCUCUUCCAGCUCA	0	CCAGAUUAUCUCUUCCAGCUCA	6
	CCAGAUUUAUCUCUUCCAGCUCA	1	CCAGAUUUAUCUCUUCCAGCUCA	0	CCAGAUUUAUCUCUUCCAGCUCA	6
snp not alter seed	CCAGAUCUAUCUCUUCCAGCUCU	31	CCAGAUCUAUCUCUUCCAGCUCU	12	CCAGAUCUAUCUCUUCCAGCUCU	59
mature miR-8-5p	CAUCUUACCGGGCAGCAUUAGA	4186	CAUCUUACCGGGCAGCAUUAGA	1620	CAUCUUACCGGGCAGCAUUAGA	40421	miR-8-5p	total	5725			total	2336			total	49358			720090-720163	minus	sc3025		dma-miR-8b	dma-miR-8*	dpu-miR-8
isomiRs: 3' template	CAUCUUACCGGGCAGCAUUAG	1128	CAUCUUACCGGGCAGCAUUAG	570	CAUCUUACCGGGCAGCAUUAG	5976		Mature	4186	0.731179		Mature	1620	0.693493		Mature	40421	0.818935
	CAUCUUACCGGGCAGCAUUA	39	CAUCUUACCGGGCAGCAUUA	22	CAUCUUACCGGGCAGCAUUA	143		3' template	1192	0.20821		3' template	611	0.261558		3' template	6300	0.127639
3' non-template	CAUCUUACCGGGCAGCAUUAGAA	173	CAUCUUACCGGGCAGCAUUAGAA	48	CAUCUUACCGGGCAGCAUUAGAA	1134		3' non-template	258	0.0450655		3' non-template	85	0.036387		3' non-template	1977	0.0400543
	CAUCUUACCGGGCAGCAUUAGAAA	70	CAUCUUACCGGGCAGCAUUAGAAA	28	CAUCUUACCGGGCAGCAUUAGAAA	754		5' template	24	0.00419214		5' template	6	0.00256849		5' template	175	0.00354552
5' template	AUCUUACCGGGCAGCAUUAGA	13	UAUCUUACCGGGCAGCAUUAGA	0	AUCUUACCGGGCAGCAUUAGA	119		5' non-template	0	0		5' non-template	0	0		5' non-template	7	0.000141821
	UCUUACCGGGCAGCAUUAGA	8	UCUUACCGGGCAGCAUUAGA	2	UCUUACCGGGCAGCAUUAGA	33		snp alter seed	65	0.0113537		snp alter seed	14	0.00599315		snp alter seed	478	0.00968435
snp alter seed	CAGCUUACCGGGCAGCAUUAGA	16	CAGCUUACCGGGCAGCAUUAGA	0	CAGCUUACCGGGCAGCAUUAGA	4
	CCUCUUACCGGGCAGCAUUAG	1	CCUCUUACCGGGCAGCAUUAG	0	CCUCUUACCGGGCAGCAUUAG	51
snp not alter seed	CAUCUUACCGGGCAGCAUUAGU	12	CAUCUUACCGGGCAGCAUUAGU	7	CAUCUUACCGGGCAGCAUUAGU	76
	UAUCUUACCGGGCAGCAUUAGA	9	UAUCUUACCGGGCAGCAUUAGA	8	UAUCUUACCGGGCAGCAUUAGA	101
mature miR-8-3p	UAAUACUGUCAGGUAAAGAUGUC	3148	UAAUACUGUCAGGUAAAGAUGUC	1229	UAAUACUGUCAGGUAAAGAUGUC	18957	3p	total	4403			total	1899			total	26240
isomiRs: 3' template	UAAUACUGUCAGGUAAAGAUGU	418	UAAUACUGUCAGGUAAAGAUGU	209	UAAUACUGUCAGGUAAAGAUGU	2204		Mature	3148	0.714967		Mature	1229	0.647183		Mature	18957	0.722447
	UAAUACUGUCAGGUAAAGAUG	139	UAAUACUGUCAGGUAAAGAUG	64	UAAUACUGUCAGGUAAAGAUG	872		3' template	591	0.134227		3' template	290	0.152712		3' template	3288	0.125305
	UAAUACUGUCAGGUAAAGAUGUCC	21	UAAUACUGUCAGGUAAAGAUGUCC	8	UAAUACUGUCAGGUAAAGAUGUCC	184		3' non-template	511	0.116057		3' non-template	305	0.160611		3' non-template	2723	0.103773
3' non-template	UAAUACUGUCAGGUAAAGAUGUCU	335	UAAUACUGUCAGGUAAAGAUGUCU	199	UAAUACUGUCAGGUAAAGAUGUCU	2022		5' template	21	0.00476948		5' template	14	0.0073723		5' template	122	0.00464939
	UAAUACUGUCAGGUAAAGAUGUCA	127	UAAUACUGUCAGGUAAAGAUGUCA	66	UAAUACUGUCAGGUAAAGAUGUCA	499		5' non-template	1	0.000227118		5' non-template	1	0.000526593		5' non-template	2	7.62195e-05
	UAAUACUGUCAGGUAAAGAUGUCAA	23	UAAUACUGUCAGGUAAAGAUGUCAA	20	UAAUACUGUCAGGUAAAGAUGUCAA	87		snp alter seed	74	0.0168067		snp alter seed	33	0.0173776		snp alter seed	442	0.0168445
5' template	AAUACUGUCAGGUAAAGAUGUC	10	AAUACUGUCAGGUAAAGAUGUC	6	AAUACUGUCAGGUAAAGAUGUC	89		snp not alter seed	57	0.0129457		snp not alter seed	27	0.014218		snp not alter seed	706	0.0269055
snp alter seed	AAUACUGUCAGGUAAAGAUGUCU	9	AAUACUGUCAGGUAAAGAUGUCU	10	AAUACUGUCAGGUAAAGAUGUCU	83
	UAGUACUGUCAGGUAAAGAUGUC	9	UAGUACUGUCAGGUAAAGAUGUC	0	UAGUACUGUCAGGUAAAGAUGUC	3
snp not alter seed	UAAUACUGUCAGGUAAAGAUGUU	18	UAAUACUGUCAGGUAAAGAUGUU	9	UAAUACUGUCAGGUAAAGAUGUU	206
mature miR-87-1-5p	AGCCUGAUUCUUGCUCGACCU	43	AGCCUGAUUCUUGCUCGACCU	11	AGCCUGAUUCUUGCUCGACCU	45	miR-87-1-5p	total	50			total	12			total	56			2113-2176	minus	sc1067		Non-annotated hairpin (sc1067_50308)	nr	dpu-miR-87
isomiRs: 3' template	AGCCUGAUUCUUGCUCGACC	4	AGCCUGAUUCUUGCUCGACC	0	AGCCUGAUUCUUGCUCGACC	3		Mature	43	0.86		Mature	11	0.916667		Mature	45	0.803571
								3' template	5	0.1		3' template	1	0.0833333		3' template	9	0.160714
								3' non-template	1	0.02		3' non-template	0	0		3' non-template	1	0.0178571
								5' template	0	0		5' template	0	0		5' template	0	0
								5' non-template	0	0		5' non-template	0	0		5' non-template	1	0.0178571
								snp alter seed	1	0.02		snp alter seed	0	0		snp alter seed	0	0
								snp not alter seed	0	0		snp not alter seed	0	0		snp not alter seed	0	0
mature miR-87-1-3p	GUGAGCAAAGUUUCAGGUGCGU	5684	GUGAGCAAAGUUUCAGGUGCGU	4619	GUGAGCAAAGUUUCAGGUGCGU	4123	3p	total	6334			total	5141			total	4578								dma-miR-87
isomiRs: 3' template	GUGAGCAAAGUUUCAGGUGCG	174	GUGAGCAAAGUUUCAGGUGCG	206	GUGAGCAAAGUUUCAGGUGCG	129		Mature	5684	0.897379		Mature	4619	0.898463		Mature	4123	0.900612
	GUGAGCAAAGUUUCAGGUGCGUAA	76	GUGAGCAAAGUUUCAGGUGCGUAA	37	GUGAGCAAAGUUUCAGGUGCGUAA	35		3' template	331	0.0522577		3' template	308	0.0599105		3' template	214	0.0467453
	GUGAGCAAAGUUUCAGGUGCGUA	57	GUGAGCAAAGUUUCAGGUGCGUA	37	GUGAGCAAAGUUUCAGGUGCGUA	30		3' non-template	7	0.00110515		3' non-template	12	0.00233418		3' non-template	4	0.000873744
	GUGAGCAAAGUUUCAGGUGC	10	GUGAGCAAAGUUUCAGGUGC	12	GUGAGCAAAGUUUCAGGUGC	12		5' template	78	0.0123145		5' template	66	0.012838		5' template	34	0.00742682
5' template	UGAGCAAAGUUUCAGGUGCGU	71	UGAGCAAAGUUUCAGGUGCGU	60	UGAGCAAAGUUUCAGGUGCGU	33		5' non-template	12	0.00189454		5' non-template	2	0.000389029		5' non-template	0	0
snp alter seed	UGAGCAAAGUUUCAGGUGCGUA	8	UGAGCAAAGUUUCAGGUGCGUA	5	UGAGCAAAGUUUCAGGUGCGUA	6		snp alter seed	65	0.0102621		snp alter seed	39	0.00758607		snp alter seed	58	0.0126693
	GUAAGCAAAGUUUCAGGUGCGU	6	GUAAGCAAAGUUUCAGGUGCGU	1	GUAAGCAAAGUUUCAGGUGCGU	4		snp not alter seed	157	0.0247869		snp not alter seed	95	0.0184789		snp not alter seed	145	0.0316732
snp not alter seed	GUGAGCAAAGUUUCAGGGGCGU	24	GUGAGCAAAGUUUCAGGGGCGU	16	GUGAGCAAAGUUUCAGGGGCGU	14
	GUGAGCAAAGUUUCAGGUUCGU	19	GUGAGCAAAGUUUCAGGUUCGU	2	GUGAGCAAAGUUUCAGGUUCGU	10
	GUGAGCAAAGUUUCAGGCGCGU	15	GUGAGCAAAGUUUCAGGCGCGU	10	GUGAGCAAAGUUUCAGGCGCGU	14
	UUGAGCAAAGUUUCAGGUGCGU	10	UUGAGCAAAGUUUCAGGUGCGU	10	UUGAGCAAAGUUUCAGGUGCGU	5
mature miR-87-2-5p	GGGCCUGAUCCUUUGCUCAACCU	6	GGGCCUGAUCCUUUGCUCAACCU	0	GGGCCUGAUCCUUUGCUCAACCU	0	miR-87-2-5p	total	10			total	0			total	1			2294-2379	minus	sc1067		nr	nr	dpu-miR-87
isomiRs: 3' template	GGGCCUGAUCCUUUGCUCAACC	3	GGGCCUGAUCCUUUGCUCAACC	0	GGGCCUGAUCCUUUGCUCAACC	0		Mature	6	0.6		Mature				Mature	0
	GGGCCUGAUCCUUUGCUCAAC	1	GGGCCUGAUCCUUUGCUCAAC		GGGCCUGAUCCUUUGCUCAAC	1		3' template	4	0.4		3' template				3' template
				0				3' non-template	0	0		3' non-template				3' non-template
								5' template	0	0		5' template				5' template
								5' non-template	0	0		5' non-template				5' non-template
								snp alter seed	0	0		snp alter seed				snp alter seed
								snp not alter seed	0	0		snp not alter seed				snp not alter seed
mature miR-87-2-3p	GUGAGCAAAGUUUCAGGUGCGU	5685	GUGAGCAAAGUUUCAGGUGCGU	4612	GUGAGCAAAGUUUCAGGUGCGU	4135	3p	total	6505			total	5288			total	4747							nr	nr
isomiRs: 3' template	GUGAGCAAAGUUUCAGGUGCGUU	249	GUGAGCAAAGUUUCAGGUGCGUU	181	GUGAGCAAAGUUUCAGGUGCGUU	184		Mature	5685	0.873943		Mature	4612	0.872163		Mature	4135	0.871076
	GUGAGCAAAGUUUCAGGUGCG	171	GUGAGCAAAGUUUCAGGUGCG	205	GUGAGCAAAGUUUCAGGUGCG	126		3' template	451	0.0693313		3' template	412	0.0779123		3' template	329	0.0693069
	GUGAGCAAAGUUUCAGGUG	10	GUGAGCAAAGUUUCAGGUG	8	GUGAGCAAAGUUUCAGGUG	4		3' non-template	33	0.00507302		3' non-template	62	0.0117247		3' non-template	26	0.00547714
	GUGAGCAAAGUUUCAGGUGC	10	GUGAGCAAAGUUUCAGGUGC	10	GUGAGCAAAGUUUCAGGUGC	6		5' template	75	0.0115296		5' template	55	0.0104009		5' template	46	0.00969033
3' non-template	GUGAGCAAAGUUUCAGGUGCGUUU	24	GUGAGCAAAGUUUCAGGUGCGUUU	49	GUGAGCAAAGUUUCAGGUGCGUUU	18		5' non-template	11	0.00169101		5' non-template	2	0.000378215		5' non-template	1	0.000210659
5' template	UGAGCAAAGUUUCAGGUGCGU	72	UGAGCAAAGUUUCAGGUGCGU	51	UGAGCAAAGUUUCAGGUGCGU	43		snp alter seed	83	0.0127594		snp alter seed	54	0.0102118		snp alter seed	64	0.0134822
5' non-template	AAGUGAGCAAAGUUUCAGGUGCGU	8	AAGUGAGCAAAGUUUCAGGUGCGU	0	AAGUGAGCAAAGUUUCAGGUGCGU	0		snp not alter seed	167	0.0256726		snp not alter seed	91	0.0172088		snp not alter seed	146	0.0307563
snp alter seed	UGAGCAAAGUUUCAGGUGCGUU	17	UGAGCAAAGUUUCAGGUGCGUU	12	UGAGCAAAGUUUCAGGUGCGUU	8
	UGAGCAAAGUUUCAGGUGCGUUU	12	UGAGCAAAGUUUCAGGUGCGUUU	7	UGAGCAAAGUUUCAGGUGCGUUU	5
	GCGAGCAAAGUUUCAGGUGCGU	7	GCGAGCAAAGUUUCAGGUGCGU	6	GCGAGCAAAGUUUCAGGUGCGU	4
snp not alter seed	GUGAGCAAAGUUUCAGGGGCGU	21	GUGAGCAAAGUUUCAGGGGCGU	19	GUGAGCAAAGUUUCAGGGGCGU	17
	GUGAGCAAAGUUUCAGGUUCGU	18	GUGAGCAAAGUUUCAGGUUCGU	3	GUGAGCAAAGUUUCAGGUUCGU	9
	GUGAGCAAAGUUUCAGGCGCGU	16	GUGAGCAAAGUUUCAGGCGCGU	13	GUGAGCAAAGUUUCAGGCGCGU	18
	UUGAGCAAAGUUUCAGGUGCGU	11	UUGAGCAAAGUUUCAGGUGCGU	7	UUGAGCAAAGUUUCAGGUGCGU	5
mature miR-9a-5p	UCUUUGGUUAUCUAGCUGUAUGA	4397	UCUUUGGUUAUCUAGCUGUAUGA	1473	UCUUUGGUUAUCUAGCUGUAUGA	4977	miR-9a-5p	total	6697			total	2271			total	7449			175035-175095	plus	sc3124		dma-miR-9	dma-miR-9-5p	nr
isomiRs: 3' template	UCUUUGGUUAUCUAGCUGUAUG	1614	UCUUUGGUUAUCUAGCUGUAUG	522	UCUUUGGUUAUCUAGCUGUAUG	1659		Mature	4397	0.656563		Mature	1473	0.648613		Mature	4977	0.668143
	UCUUUGGUUAUCUAGCUGUAU	178	UCUUUGGUUAUCUAGCUGUAU	61	UCUUUGGUUAUCUAGCUGUAU	267		3' template	1895	0.282963		3' template	639	0.281374		3' template	2050	0.275205
	UCUUUGGUUAUCUAGCUGUA	79	UCUUUGGUUAUCUAGCUGUA	39	UCUUUGGUUAUCUAGCUGUA	86		3' non-template	95	0.0141855		3' non-template	51	0.0224571		3' non-template	110	0.0147671
3' non-template	UCUUUGGUUAUCUAGCUGUAUGAA	53	UCUUUGGUUAUCUAGCUGUAUGAA	30	UCUUUGGUUAUCUAGCUGUAUGAA	61		5' template	21	0.00313573		5' template	4	0.00176134		5' template	35	0.00469862
	UCUUUGGUUAUCUAGCUGUAUGAAA	23	UCUUUGGUUAUCUAGCUGUAUGAAA	9	UCUUUGGUUAUCUAGCUGUAUGAAA	26		5' non-template	4	0.000597282		5' non-template	0	0		5' non-template	1	0.000134246
5' template	CUUUGGUUAUCUAGCUGUAUGA	15	CUUUGGUUAUCUAGCUGUAUGA	2	CUUUGGUUAUCUAGCUGUAUGA	22		snp alter seed	86	0.0128416		snp alter seed	18	0.00792602		snp alter seed	106	0.0142301
	UUUGGUUAUCUAGCUGUAUGA	3	UUUGGUUAUCUAGCUGUAUGA	2	UUUGGUUAUCUAGCUGUAUGA	10		snp not alter seed	199	0.0297148		snp not alter seed	86	0.0378688		snp not alter seed	170	0.0228219
snp alter seed	UCGUUGGUUAUCUAGCUGUAUGA	15	UCGUUGGUUAUCUAGCUGUAUGA	0	UCGUUGGUUAUCUAGCUGUAUGA	1
	UUUUGGUUAUCUAGCUGUAUGA	3	UUUUGGUUAUCUAGCUGUAUGA	0	UUUUGGUUAUCUAGCUGUAUGA	8
snp not alter seed	UCUUUGGUUAUCUAGCUGUAUGU	116	UCUUUGGUUAUCUAGCUGUAUGU	53	UCUUUGGUUAUCUAGCUGUAUGU	74
mature miR-9a-3p	AUAAAGCUAGGUUACCAAAGUUA	164	AUAAAGCUAGGUUACCAAAGUUA	40	AUAAAGCUAGGUUACCAAAGUUA	84	3p	total	384			total	137			total	222								dma-miR-9-3p
isomiRs: 3' template	AUAAAGCUAGGUUACCAAAGUU	13	AUAAAGCUAGGUUACCAAAGUU	11	AUAAAGCUAGGUUACCAAAGUU	8		Mature	164	0.427083		Mature	40	0.291971		Mature	84	0.378378
5' template	UAAAGCUAGGUUACCAAAGUUA	146	UAAAGCUAGGUUACCAAAGUUA	63	UAAAGCUAGGUUACCAAAGUUA	97		3' template	19	0.0494792		3' template	12	0.0875912		3' template	9	0.0405405
	AAAGCUAGGUUACCAAAGUUA	19	AAAGCUAGGUUACCAAAGUUA	6	AAAGCUAGGUUACCAAAGUUA	16		3' non-template	1	0.00260417		3' non-template	0	0		3' non-template	1	0.0045045
snp alter seed	UAAAGCUAGGUUACCAAAGUU	10	UAAAGCUAGGUUACCAAAGUU	5	UAAAGCUAGGUUACCAAAGUU	3		5' template	166	0.432292		5' template	69	0.50365		5' template	113	0.509009
								5' non-template	0	0		5' non-template	0	0		5' non-template	0	0
								snp alter seed	32	0.0833333		snp alter seed	16	0.116788		snp alter seed	13	0.0585586
								snp not alter seed	2	0.00520833		snp not alter seed	0	0		snp not alter seed	2	0.00900901
mature miR-9b-5p	UCUUUGGUGGUCUAGCUGUAUGA	92	UCUUUGGUGGUCUAGCUGUAUGA	170	UCUUUGGUGGUCUAGCUGUAUGA	3094	miR-9b-5p	total	800			total	339			total	7325			1745746-1745804	minus	sc2190		Non-annotated hairpin (sc2190_86051)	nr	nr
isomiRs: 3' template	UCUUUGGUGGUCUAGCUGUAUG	228	UCUUUGGUGGUCUAGCUGUAUG	77	UCUUUGGUGGUCUAGCUGUAUG	2504		Mature	92	0.115		Mature	170	0.501475		Mature	3094	0.422389
	UCUUUGGUGGUCUAGCUGUAU	308	UCUUUGGUGGUCUAGCUGUAU	53	UCUUUGGUGGUCUAGCUGUAU	1070		3' template	595	0.74375		3' template	144	0.424779		3' template	3811	0.520273
	UCUUUGGUGGUCUAGCUGUA	35	UCUUUGGUGGUCUAGCUGUA	10	UCUUUGGUGGUCUAGCUGUA	129		3' non-template	6	0.0075		3' non-template	11	0.0324484		3' non-template	117	0.0159727
	UCUUUGGUGGUCUAGCUGU	16	UCUUUGGUGGUCUAGCUGU	4	UCUUUGGUGGUCUAGCUGU	46		5' template	1	0.00125		5' template	2	0.00589971		5' template	10	0.00136519
3' non-template	UCUUUGGUGGUCUAGCUGUAUGAA	4	UCUUUGGUGGUCUAGCUGUAUGAA	6	UCUUUGGUGGUCUAGCUGUAUGAA	77		5' non-template	0	0		5' non-template	0	0		5' non-template	1	0.000136519
	UCUUUGGUGGUCUAGCUGUAUGAAA	1	UCUUUGGUGGUCUAGCUGUAUGAAA	4	UCUUUGGUGGUCUAGCUGUAUGAAA	27		snp alter seed	4	0.005		snp alter seed	1	0.00294985		snp alter seed	99	0.0135154
snp not alter seed	UCUUUGGUGGUCUAGCUGUAUGU	87	UCUUUGGUGGUCUAGCUGUAUGU	7	UCUUUGGUGGUCUAGCUGUAUGU	78		snp not alter seed	102	0.1275		snp not alter seed	11	0.0324484		snp not alter seed	193	0.0263481
mature miR-9b-3p	UAAAGCUAGAUCAGCAAGGCAA	20	UAAAGCUAGAUCAGCAAGGCAA	18	UAAAGCUAGAUCAGCAAGGCAA	263	3p	total	68			total	27			total	386								nr
isomiRs	UAAAGCUAGAUCAGCAAGGCA	34	UAAAGCUAGAUCAGCAAGGCA	5	UAAAGCUAGAUCAGCAAGGCA	53		Mature	20	0.294118		Mature	18	0.666667		Mature	263	0.681347
5' template	AUAAAGCUAGAUCAGCAAGGCAA	0	AUAAAGCUAGAUCAGCAAGGCAA	0	AUAAAGCUAGAUCAGCAAGGCAA	17		3' template	34	0.5		3' template	5	0.185185		3' template	54	0.139896
snp alter seed	AUAAAGCUAGAUCAGCAAGGCA	9	AUAAAGCUAGAUCAGCAAGGCA	2	AUAAAGCUAGAUCAGCAAGGCA	25		3' non-template	0	0		3' non-template	0	0		3' non-template	5	0.0129534
								5' template	0	0		5' template	2	0.0740741		5' template	17	0.0440415
					ND			5' non-template	0	0		5' non-template	0	0		5' non-template	0	0
								snp alter seed	11	0.161765		snp alter seed	2	0.0740741		snp alter seed	41	0.106218
								snp not alter seed	3	0.0441176		snp not alter seed	0	0		snp not alter seed	6	0.015544
mature miR-92a-5p	AGGCUUUGAUGGGUGUCAAUUUU	8	AGGCUUUGAUGGGUGUCAAUUUU	2	AGGCUUUGAUGGGUGUCAAUUUU	101	miR-92a-5p	total	8			total	2			total	109			30615-30692	plus	sc2957		dma-miR-92	nr	nr
isomiRs: 3' template								Mature	8			Mature	2			Mature	101	0.926606
								3' template				3' template				3' template	4	0.0366972
								3' non-template				3' non-template				3' non-template	0	0
								5' template				5' template				5' template	1	0.00917431
								5' non-template				5' non-template				5' non-template	0	0
								snp alter seed				snp alter seed				snp alter seed	0	0
								snp not alter seed				snp not alter seed				snp not alter seed	3	0.0275229
mature miR-92a-3p	UAUUGCACUCGUCCCGGCCUGU	3462	UAUUGCACUCGUCCCGGCCUGU	1011	UAUUGCACUCGUCCCGGCCUGU	3070	3p	total	4289			total	1295			total	3691								dma--miR-92
isomiRs: 3' template	UAUUGCACUCGUCCCGGCCUG	399	UAUUGCACUCGUCCCGGCCUG	133	UAUUGCACUCGUCCCGGCCUG	297		Mature	3462	0.807181		Mature	1011	0.780695		Mature	3070	0.831753
	UAUUGCACUCGUCCCGGCCUGUU	105	UAUUGCACUCGUCCCGGCCUGUU	36	UAUUGCACUCGUCCCGGCCUGUU	46		3' template	592	0.138028		3' template	210	0.162162		3' template	459	0.124357
	UAUUGCACUCGUCCCGGCC	35	UAUUGCACUCGUCCCGGCC	13	UAUUGCACUCGUCCCGGCC	31		3' non-template	41	0.00955934		3' non-template	16	0.0123552		3' non-template	31	0.00839881
	UAUUGCACUCGUCCCGGCCU	33	UAUUGCACUCGUCCCGGCCU	23	UAUUGCACUCGUCCCGGCCU	62		5' template	8	0.00186524		5' template	4	0.0030888		5' template	9	0.00243836
3' non-template	UAUUGCACUCGUCCCGGCCUGUA	35	UAUUGCACUCGUCCCGGCCUGUA	12	UAUUGCACUCGUCCCGGCCUGUA	28		5' non-template	1	0.000233155		5' non-template	1	0.000772201		5' non-template	2	0.000541859
5' template	AUUGCACUCGUCCCGGCCUGU	5	AUUGCACUCGUCCCGGCCUGU	4	AUUGCACUCGUCCCGGCCUGU	8		snp alter seed	51	0.0118909		snp alter seed	3	0.0023166		snp alter seed	23	0.00623137
snp alter seed	UAGUGCACUCGUCCCGGCCUGU	21	ND		ND			snp not alter seed	134	0.0312427		snp not alter seed	50	0.03861		snp not alter seed	97	0.0262801
snp not alter seed	AAUUGCACUCGUCCCGGCCUGU	100	AAUUGCACUCGUCCCGGCCUGU	36	AAUUGCACUCGUCCCGGCCUGU	36
mature miR-92b-5p	AGGCUUAGGCAAGAGCAACUUCG	1	AGGCUUAGGCAAGAGCAACUUCG	0	AGGCUUAGGCAAGAGCAACUUCG	10	miR-92b-5p	total	3			total	0			total	14			30791-30850	plus	sc2957		nr	nr	dpu-miR-92
isomiRs: 3' template	AGGCUUAGGCAAGAGCAACUUCGU	1	AGGCUUAGGCAAGAGCAACUUCGU	0	AGGCUUAGGCAAGAGCAACUUCGU	1		Mature	1			Mature				Mature	10	0.714286
								3' template	2			3' template				3' template	3	0.214286
								3' non-template	0			3' non-template				3' non-template	0	0
								5' template	0			5' template				5' template	1	0.0714286
								5' non-template				5' non-template				5' non-template	0	0
								snp alter seed				snp alter seed				snp alter seed	0	0
								snp not alter seed				snp not alter seed				snp not alter seed	0	0
mature miR-92b-3p	AAUUGCACUCGUCCCGGCCUGC	629	AAUUGCACUCGUCCCGGCCUGC	131	AAUUGCACUCGUCCCGGCCUGC	1022	3p	total	1468			total	465			total	1780							nr	nr
isomiRs: 3' template	AAUUGCACUCGUCCCGGCCUG	602	AAUUGCACUCGUCCCGGCCUG	220	AAUUGCACUCGUCCCGGCCUG	514		Mature	629	0.428474		Mature	131	0.28172		Mature	1022	0.574157
	AAUUGCACUCGUCCCGGCCU	47	AAUUGCACUCGUCCCGGCCU	31	AAUUGCACUCGUCCCGGCCU	91		3' template	697	0.474796		3' template	278	0.597849		3' template	658	0.369663
	AAUUGCACUCGUCCCGGCC	21	AAUUGCACUCGUCCCGGCC	6	AAUUGCACUCGUCCCGGCC	20		3' non-template	11	0.00749319		3' non-template	1	0.00215054		3' non-template	10	0.00561798
3' non-template	AAUUGCACUCGUCCCGGCCUGCU	15	AAUUGCACUCGUCCCGGCCUGCU	16	AAUUGCACUCGUCCCGGCCUGCU	18		5' template	1	0.000681199		5' template	0	0		5' template	4	0.00224719
5' template	AAUUGCACUCGUCCCGGCCUGCAA	6	AAUUGCACUCGUCCCGGCCUGCAA	1	AAUUGCACUCGUCCCGGCCUGCAA	6		5' non-template	1	0.000681199		5' non-template	0	0		5' non-template	0	0
snp not alter seed	AUUGCACUCGUCCCGGCCUGC	1	AUUGCACUCGUCCCGGCCUGC	0	AUUGCACUCGUCCCGGCCUGC	4		snp alter seed	14	0.00953678		snp alter seed	2	0.00430108		snp alter seed	11	0.00617978
	AAUUGCACUCGUCCCGGCCUGU	83	AAUUGCACUCGUCCCGGCCUGU	34	AAUUGCACUCGUCCCGGCCUGU	42		snp not alter seed	115	0.0783379		snp not alter seed	53	0.113978		snp not alter seed	75	0.0421348
mature miR-965-5p	AGGGAAAGGUUAUAGCUCUUAUG	345	AGGGAAAGGUUAUAGCUCUUAUG	72	AGGGAAAGGUUAUAGCUCUUAUG	737	miR-965-5p	total	436			total	93			total	988			1698674-1698737	minus	sc2190		dma-miR-965	dma-miR-965*	dpu-miR-965
isomiRs: 3' template	AGGGAAAGGUUAUAGCUCUUAU	52	AGGGAAAGGUUAUAGCUCUUAU	13	AGGGAAAGGUUAUAGCUCUUAU	177		Mature	345	0.791284		Mature	72	0.774194		Mature	737	0.745951
	AGGGAAAGGUUAUAGCUCUUA	19	AGGGAAAGGUUAUAGCUCUUA	4	AGGGAAAGGUUAUAGCUCUUA	21		3' template	82	0.188073		3' template	20	0.215054		3' template	224	0.226721
	AGGGAAAGGUUAUAGCUCUU	3	AGGGAAAGGUUAUAGCUCUU	3	AGGGAAAGGUUAUAGCUCUU	13		3' non-template	1	0.00229358		3' non-template	0	0		3' non-template	4	0.00404858
								5' template	0	0		5' template	0	0		5' template	0	0
								5' non-template	0	0		5' non-template	0	0		5' non-template	0	0
								snp alter seed	1	0.00229358		snp alter seed	0	0		snp alter seed	5	0.00506073
								snp not alter seed	7	0.016055		snp not alter seed	1	0.0107527		snp not alter seed	18	0.0182186
mature miR-965-3p	UAAGCGUAUGGCUUUUCCCCUG	383	UAAGCGUAUGGCUUUUCCCCUG	186	UAAGCGUAUGGCUUUUCCCCUG	274	3p	total	582			total	266			total	409
isomiRs: 3' template	UAAGCGUAUGGCUUUUCCCCU	70	UAAGCGUAUGGCUUUUCCCCU	29	UAAGCGUAUGGCUUUUCCCCU	55		Mature	383	0.658076		Mature	186	0.699248		Mature	274	0.669927
	UAAGCGUAUGGCUUUUCCCC	5	UAAGCGUAUGGCUUUUCCCC	3	UAAGCGUAUGGCUUUUCCCC	5		3' template	79	0.135739		3' template	34	0.12782		3' template	67	0.163814
3' non-template	UAAGCGUAUGGCUUUUCCCCUGU	66	UAAGCGUAUGGCUUUUCCCCUGU	21	UAAGCGUAUGGCUUUUCCCCUGU	27		3' non-template	83	0.142612		3' non-template	24	0.0902256		3' non-template	43	0.105134
	UAAGCGUAUGGCUUUUCCCCUGA	5	UAAGCGUAUGGCUUUUCCCCUGA	1	UAAGCGUAUGGCUUUUCCCCUGA	2		5' template	7	0.0120275		5' template	5	0.018797		5' template	2	0.00488998
5' template	AAGCGUAUGGCUUUUCCCCUG	1	AAGCGUAUGGCUUUUCCCCUG	2	AAGCGUAUGGCUUUUCCCCUG	1		5' non-template	2	0.00343643		5' non-template	0	0		5' non-template	1	0.00244499
	GCGUAUGGCUUUUCCCCUG	3	GCGUAUGGCUUUUCCCCUG	0	GCGUAUGGCUUUUCCCCUG	0		snp alter seed	7	0.0120275		snp alter seed	3	0.0112782		snp alter seed	8	0.0195599
snp not alter seed	UAAGCGUAUGGCUUUUCCCCUU	6	UAAGCGUAUGGCUUUUCCCCUU	4	UAAGCGUAUGGCUUUUCCCCUU	4		snp not alter seed	21	0.0360825		snp not alter seed	14	0.0526316		snp not alter seed	14	0.0342298
mature miR-981-5p	CGGGUUUCGCGACGCUCGAACG	4	CCGGGUUUCGCGACGCUCGAACG	1	CGGGUUUCGCGACGCUCGAACG	4	miR-981 5p	total	5			total	1			total	5			104984-105042	minus	sc3124		dma-miR-981	dma-miR-981*	dpu-miR-981
isomiRs: 3' template								Mature	4				0			Mat	4
								3'	0							3' template	1
								5'
								snp alter seed	1
mature miR-981-3p	UUCGUUGUCGACGAAACCUGCA	35	UUCGUUGUCGACGAAACCUGCA	12	UUCGUUGUCGACGAAACCUGCA	13	3p	total	95			total	27			total	26
isomiRs: 3' template	UUCGUUGUCGACGAAACCUGC	29	UUCGUUGUCGACGAAACCUGC	6	UUCGUUGUCGACGAAACCUGC	7		Mature	35	0.368421		Mature	12	0.444444		Mature	13	0.5
	UUCGUUGUCGACGAAACCUGCAU	11	UUCGUUGUCGACGAAACCUGCAU	1	ND			3' template	50	0.526316		3' template	10	0.37037		3' template	13	0.5
	UUCGUUGUCGACGAAACCU	5	UUCGUUGUCGACGAAACCU	1	UUCGUUGUCGACGAAACCU	4		3' non-template	0	0		3' non-template	1	0.037037		3' non-template	0	0
	UUCGUUGUCGACGAAACCUG	4	UUCGUUGUCGACGAAACCUG	2	UUCGUUGUCGACGAAACCUG	2		5' template	0	0		5' template	0	0		5' template	0	0
								5' non-template	0	0		5' non-template	0	0		5' non-template	0	0
								snp alter seed	3	0.0315789		snp alter seed	2	0.0740741		snp alter seed	0	0
								snp not alter seed	7	0.0736842		snp not alter seed	2	0.0740741		snp not alter seed	0	0
mature miR-993-5p	CUACCCUGUAGCUCCGGGCUUUUG	231	CUACCCUGUAGCUCCGGGCUUUUG	97	CUACCCUGUAGCUCCGGGCUUUUG	281	miR-993-5p	total	479			total	232			total	541			3483-3547	plus	sc810		dma-miR-993	dma-miR-993*	dpu-miR-993
isomiRs: 3' template	CUACCCUGUAGCUCCGGGCUUUUGU	77	CUACCCUGUAGCUCCGGGCUUUUGU	50	CUACCCUGUAGCUCCGGGCUUUUGU	81		Mature	231	0.482255		Mature	97	0.418103		Mature	281	0.519409
	CUACCCUGUAGCUCCGGGCUUUU	65	CUACCCUGUAGCUCCGGGCUUUU	35	CUACCCUGUAGCUCCGGGCUUUU	54		3' template	159	0.331942		3' template	98	0.422414		3' template	165	0.304991
	CUACCCUGUAGCUCCGGGCUUU	10	CUACCCUGUAGCUCCGGGCUUU	5	CUACCCUGUAGCUCCGGGCUUU	20		3' non-template	14	0.0292276		3' non-template	5	0.0215517		3' non-template	0	0
	CUACCCUGUAGCUCCGGGCUUUUGA	12	CUACCCUGUAGCUCCGGGCUUUUGA	4	CUACCCUGUAGCUCCGGGCUUUUGA	0		5' template	35	0.0730689		5' template	10	0.0431034		5' template	41	0.0757856
5' template	UACCCUGUAGCUCCGGGCUUUUG	30	UACCCUGUAGCUCCGGGCUUUUG	10	UACCCUGUAGCUCCGGGCUUUUG	39		5' non-template	0	0		5' non-template	0	0		5' non-template	0	0
	ACCCUGUAGCUCCGGGCUUUUG	5	ACCCUGUAGCUCCGGGCUUUUG	0	ACCCUGUAGCUCCGGGCUUUUG	2		snp alter seed	22	0.045929		snp alter seed	18	0.0775862		snp alter seed	35	0.064695
snp alter seed	UACCCUGUAGCUCCGGGCUUUUGU	6	UACCCUGUAGCUCCGGGCUUUUGU	5	UACCCUGUAGCUCCGGGCUUUUGU	2		snp not alter seed	18	0.0375783		snp not alter seed	4	0.0172414		snp not alter seed	19	0.0351201
	UACCCUGUAGCUCCGGGCUUUU	6	UACCCUGUAGCUCCGGGCUUUU	9	UACCCUGUAGCUCCGGGCUUUU	11
snp not alter seed	CUACCCUGUAGCUCCGGGCUUUUU	5	CUACCCUGUAGCUCCGGGCUUUUU	2	CUACCCUGUAGCUCCGGGCUUUUU	4
mature miR-993-3p	GAAGCUCGUUUCUACAGGUAUCU	3099	GAAGCUCGUUUCUACAGGUAUCU	747	GAAGCUCGUUUCUACAGGUAUCU	5658	3p	total	3459			total	868			total	6186
isomiRs: 3' template	GAAGCUCGUUUCUACAGGUAUC	170	GAAGCUCGUUUCUACAGGUAUC	46	GAAGCUCGUUUCUACAGGUAUC	127		Mature	3099	0.895924		Mature	747	0.860599		Mature	5658	0.914646
	GAAGCUCGUUUCUACAGGUAU	45	GAAGCUCGUUUCUACAGGUAU	25	GAAGCUCGUUUCUACAGGUAU	30		3' template	261	0.0754553		3' template	100	0.115207		3' template	253	0.0408988
	GAAGCUCGUUUCUACAGGUAUCUU	28	GAAGCUCGUUUCUACAGGUAUCUU	24	GAAGCUCGUUUCUACAGGUAUCUU	84		3' non-template	11	0.00318011		3' non-template	5	0.00576037		3' non-template	24	0.00387973
	GAAGCUCGUUUCUACAGGUA	14	GAAGCUCGUUUCUACAGGUA	4	GAAGCUCGUUUCUACAGGUA	9		5' template	1	0.000289101		5' template	1	0.00115207		5' template	4	0.000646621
3' non-template	GAAGCUCGUUUCUACAGGUAUCUAA	10	GAAGCUCGUUUCUACAGGUAUCUAA	0	GAAGCUCGUUUCUACAGGUAUCUAA	14		5' non-template	0	0		5' non-template	0	0		5' non-template	0	0
snp alter seed	GAGGCUCGUUUCUACAGGUAUCU	9	GAGGCUCGUUUCUACAGGUAUCU	0	GAGGCUCGUUUCUACAGGUAUCU	1		snp alter seed	30	0.00867303		snp alter seed	1	0.00115207		snp alter seed	42	0.00678952
snp not alter seed	UAAGCUCGUUUCUACAGGUAUCU	8	UAAGCUCGUUUCUACAGGUAUCU	1	UAAGCUCGUUUCUACAGGUAUCU	10		snp not alter seed	57	0.0164788		snp not alter seed	14	0.016129		snp not alter seed	205	0.0331393
	GAAGCUCGUUUCUACAUGUAUCU	7	GAAGCUCGUUUCUACAUGUAUCU	0	GAAGCUCGUUUCUACAUGUAUCU	42
	GAAGCUCGUUUCUACAGGCAUCU	3	GAAGCUCGUUUCUACAGGCAUCU	3	GAAGCUCGUUUCUACAGGCAUCU	3
	GAAGCUCGUUUCUACAGGGAUCU	5	GAAGCUCGUUUCUACAGGGAUCU	1	GAAGCUCGUUUCUACAGGGAUCU	21
mature miR-998-5p	GCUGAGUCUUGUGGUUGAUGUG	0	GCUGAGUCUUGUGGUUGAUGUG	1	GCUGAGUCUUGUGGUUGAUGUG	149	miR-998-5p	total	0			total	1			total	279			1745456-1745530	minus	sc2190		nr	nr	nr
isomiRs: 3' template	GCUGAGUCUUGUGGUUGAUGUGC	0	GCUGAGUCUUGUGGUUGAUGUGC	0	GCUGAGUCUUGUGGUUGAUGUGC	93		Mature				Mature	1			Mature	149	0.53405
	GCUGAGUCUUGUGGUUGAUGU	0	GCUGAGUCUUGUGGUUGAUGU	0	GCUGAGUCUUGUGGUUGAUGU	12		3' template				3' template				3' template	108	0.387097
	UGAGUCUUGUGGUUGAUGUGC	0	UGAGUCUUGUGGUUGAUGUGC	0	UGAGUCUUGUGGUUGAUGUGC	2		3' non-template				3' non-template				3' non-template	8	0.0286738
3' non-template	GCUGAGUCUUGUGGUUGAUGUGCAA	0	GCUGAGUCUUGUGGUUGAUGUGCAA	0	GCUGAGUCUUGUGGUUGAUGUGCAA	3		5' template				5' template				5' template	0	0
	GCUGAGUCUUGUGGUUGAUGUGU	0	GCUGAGUCUUGUGGUUGAUGUGU	0	GCUGAGUCUUGUGGUUGAUGUGU	4		5' non-template				5' non-template				5' non-template	0	0
								snp alter seed				snp alter seed				snp alter seed	9	0.0322581
								snp not alter seed				snp not alter seed				snp not alter seed	5	0.0179211
mature miR-998-3p	AUAGCACCACGGGAUUCAGCCGC	11	AUAGCACCACGGGAUUCAGCCGC	15	AUAGCACCACGGGAUUCAGCCGC	317	3p	total	70			total	50			total	798								dma-miR-998
isomiRs: 3' template	AUAGCACCACGGGAUUCAGCCG	36	AUAGCACCACGGGAUUCAGCCG	19	AUAGCACCACGGGAUUCAGCCG	168		Mature	11	0.157143		Mature	15	0.3		Mature	317	0.397243
	AUAGCACCACGGGAUUCAGC	2	AUAGCACCACGGGAUUCAGC	5	AUAGCACCACGGGAUUCAGC	109		3' template	45	0.642857		3' template	30	0.6		3' template	385	0.482456
	AUAGCACCACGGGAUUCAGCC	2	AUAGCACCACGGGAUUCAGCC	6	AUAGCACCACGGGAUUCAGCC	73		3' non-template	3	0.0428571		3' non-template	1	0.02		3' non-template	15	0.018797
	AUAGCACCACGGGAUUCAGCCGCU	2	AUAGCACCACGGGAUUCAGCCGCU	0	AUAGCACCACGGGAUUCAGCCGCU	14		5' template	1	0.0142857		5' template	1	0.02		5' template	6	0.0075188
	AUAGCACCACGGGAUUCAG	2	AUAGCACCACGGGAUUCAG	0	AUAGCACCACGGGAUUCAG	17		5' non-template	0	0		5' non-template	0	0		5' non-template	1	0.00125313
5' template	UAGCACCACGGGAUUCAGCCGC	0	UAGCACCACGGGAUUCAGCCGC	1	UAGCACCACGGGAUUCAGCCGC	6		snp alter seed	3	0.0428571		snp alter seed	0	0		snp alter seed	16	0.0200501
	AUAGCACCACGGGAUUCAGCA	0	AUAGCACCACGGGAUUCAGCA	0	AUAGCACCACGGGAUUCAGCA	10		snp not alter seed	7	0.1		snp not alter seed	3	0.06		snp not alter seed	58	0.0726817
mature miR-iab-4-5p	ACGUAUACUGAAUGUAUCCUGA	241	ACGUAUACUGAAUGUAUCCUGA	37	ACGUAUACUGAAUGUAUCCUGA	96	miR-iab4-5p	total	281			total	42			total	115			650154-650210	minus	sc7		nr	dma-miR-iab-4-5p	nr
isomiRs: 3' template	ACGUAUACUGAAUGUAUCCUG	14	ACGUAUACUGAAUGUAUCCUG	3	ACGUAUACUGAAUGUAUCCUG	5		Mature	241	0.857651		Mature	37	0.880952		Mature	96	0.834783
	ACGUAUACUGAAUGUAUCCU	4	ACGUAUACUGAAUGUAUCCU	0	ACGUAUACUGAAUGUAUCCU	2		3' template	20	0.0711744		3' template	3	0.0714286		3' template	8	0.0695652
3' non-template	ACGUAUACUGAAUGUAUCCUGAAA	8	ACGUAUACUGAAUGUAUCCUGAAA	1	ACGUAUACUGAAUGUAUCCUGAAA	6		3' non-template	9	0.0320285		3' non-template	1	0.0238095		3' non-template	7	0.0608696
5' template	CGUAUACUGAAUGUAUCCUGA	3	CGUAUACUGAAUGUAUCCUGA	1	CGUAUACUGAAUGUAUCCUGA	2		5' template	3	0.0106762		5' template	1	0.0238095		5' template	2	0.0173913
								5' non-template	0	0		5' non-template	0	0		5' non-template	0	0
								snp alter seed	5	0.0177936		snp alter seed	0	0		snp alter seed	2	0.0173913
								snp not alter seed	3	0.0106762		snp not alter seed	0	0		snp not alter seed	0	0
mature miR-iab-4-3p	CGGUAUACCUUCAGUAUACGUA	15	CGGUAUACCUUCAGUAUACGUA	2	CGGUAUACCUUCAGUAUACGUA	5	3p	total	21			total	6			total	10							nr	nr
isomiRs: 3' template	CGGUAUACCUUCAGUAUACGU	4	CGGUAUACCUUCAGUAUACGU	4	CGGUAUACCUUCAGUAUACGU	4		Mature	15	0.714286		Mature	2	0.333333		Mature	5	0.5
								3' template	4	0.190476		3' template	4	0.666667		3' template	5	0.5
								3' non-template	0	0		3' non-template	0	0		3' non-template	0	0
								5' template	1	0.047619		5' template	0	0		5' template	0	0
								5' non-template	0	0		5' non-template	0			5' non-template	0	0
								snp alter seed	0	0		snp alter seed	0			snp alter seed	0	0
								snp not alter seed	1	0.047619		snp not alter seed	0			snp not alter seed	0	0
mature miR-iab-8-5p	UUACGUAUACUGAAGGUAUACCG	40	UUACGUAUACUGAAGGUAUACCG	6	UUACGUAUACUGAAGGUAUACCG	18	miR-iab8-5p	total	133			total	17			total	42			650153-650213	plus	sc7		nr	dma-miR-iab-4-3p	nr
isomiRs: 3' template	UUACGUAUACUGAAGGUAUACCGGA	33	UUACGUAUACUGAAGGUAUACCGGA	2	UUACGUAUACUGAAGGUAUACCGGA	8		Mature	40	0.300752		Mature	6	0.352941		Mature	18	0.428571
	UUACGUAUACUGAAGGUAUACCGG	26	UUACGUAUACUGAAGGUAUACCGG	0	UUACGUAUACUGAAGGUAUACCGG	7		3' template	64	0.481203		3' template	6	0.352941		3' template	16	0.380952
5' template	UACGUAUACUGAAGGUAUACCG	5	UACGUAUACUGAAGGUAUACCG	0	UACGUAUACUGAAGGUAUACCG	0		3' non-template	3	0.0225564		3' non-template	0	0		3' non-template	0	0
snp alter seed	UACGUAUACUGAAGGUAUACCGGA	11	UACGUAUACUGAAGGUAUACCGGA	1	UACGUAUACUGAAGGUAUACCGGA	3		5' template	5	0.037594		5' template	1	0.0588235		5' template	0	0
								5' non-template	0	0		5' non-template	0	0		5' non-template	0	0
								snp alter seed	21	0.157895		snp alter seed	4	0.235294		snp alter seed	7	0.166667
								snp not alter seed	0	0		snp not alter seed	0	0		snp not alter seed	1	0.0238095
mature miR-iab-8-3p	AGGAUACAUUCAGUAUACGUCCA	4	AGGAUACAUUCAGUAUACGUCCA	1	AGGAUACAUUCAGUAUACGUCCA	4	3p	total	4			total	2			total	6							nr	nr
isomiRs: 3' template								Mature	4			Mature	1			Mature	4	0.666667
								3' template				3' template				3' template	1	0.166667
								3' non-template				3' non-template				3' non-template	0	0
								5' template				5' template				5' template	0	0
								5' non-template				5' non-template				5' non-template	0
								snp alter seed				snp alter seed				snp alter seed	0
								snp not alter seed				snp not alter seed				snp not alter seed	1
mature miR-nov-1-5p	GGUGAGCCGGCGUUUCGGGAUUU	12	GGUGAGCCGGCGUUUCGGGAUUU	3	GGUGAGCCGGCGUUUCGGGAUUU	1	miR-nov-1-5p	total	48			total	25			total	13			73895-73959	minus	sc243
isomiRs: 3' template	GGUGAGCCGGCGUUUCGGGAUU	11	GGUGAGCCGGCGUUUCGGGAUU	3	GGUGAGCCGGCGUUUCGGGAUU	1		Mature	12	0.25		Mature	3	0.12		Mature	1	0.0769231
	GGUGAGCCGGCGUUUCGGGAUUUG	3	GGUGAGCCGGCGUUUCGGGAUUUG	1	GGUGAGCCGGCGUUUCGGGAUUUG	1		3' template	17	0.354167		3' template	6	0.24		3' template	2	0.153846
5' template	AGGUGAGCCGGCGUUUCGGGAUUU	6	AGGUGAGCCGGCGUUUCGGGAUUU	0	AGGUGAGCCGGCGUUUCGGGAUUU	0		3' non-template	0	0		3' non-template	1	0.04		3' non-template	0	0
	GUGAGCCGGCGUUUCGGGAUUU	3	GUGAGCCGGCGUUUCGGGAUUU	1	GUGAGCCGGCGUUUCGGGAUUU	0		5' template	13	0.270833		5' template	6	0.24		5' template	0	0
	AAGGUGAGCCGGCGUUUCGGGAUUU	2	AAGGUGAGCCGGCGUUUCGGGAUUU	0	AAGGUGAGCCGGCGUUUCGGGAUUU	0		5' non-template	0	0		5' non-template	0	0		5' non-template	0	0
	UGAGCCGGCGUUUCGGGAUUU	2	UGAGCCGGCGUUUCGGGAUUU	0	UGAGCCGGCGUUUCGGGAUUU	0		snp alter seed	6	0.125		snp alter seed	9	0.36		snp alter seed	10	0.769231
								snp not alter seed	0	0		snp not alter seed	0	0		snp not alter seed	0	0
mature miR-nov-1-3p	GUUUCGAACGUCGAGCCAACC	14	GUUUCGAACGUCGAGCCAACC	7	GUUUCGAACGUCGAGCCAACC	1	3p	total	138				total	74			total	19
isomiRs: 3' template	GUUUCGAACGUCGAGCC	4	GUUUCGAACGUCGAGCC	2	GUUUCGAACGUCGAGCC	1		Mature	14	0.101449		Mature	7	0.0945946		Mature	1	0.0526316
5' template	UUCGAACGUCGAGCCAACC	6	UUCGAACGUCGAGCCAACC	6	UUCGAACGUCGAGCCAACC	0		3' template	7	0.0507246		3' template	4	0.0540541		3' template	1	0.0526316
	AAGUUUCGAACGUCGAGCCAACC	4	AAGUUUCGAACGUCGAGCCAACC	1	AAGUUUCGAACGUCGAGCCAACC	1		3' non-template	0	0		3' non-template	0	0		3' non-template	0	0
	UUUCGAACGUCGAGCCAACC	4	UUUCGAACGUCGAGCCAACC	2	UUUCGAACGUCGAGCCAACC	0		5' template	17	0.123188		5' template	9	0.121622		5' template	5	0.263158
5' non-template	GAAGUUUCGAACGUCGAGCCAACC	57	GAAGUUUCGAACGUCGAGCCAACC	21	GAAGUUUCGAACGUCGAGCCAACC	4		5' non-template	60	0.434783		5' non-template	24	0.324324		5' non-template	4	0.210526
snp alter seed	GAAGUUUCGAACGUCGAGCC	6	GAAGUUUCGAACGUCGAGCC	6	GAAGUUUCGAACGUCGAGCC	0		snp alter seed	40	0.289855		snp alter seed	30	0.405405		snp alter seed	8	0.421053
	GAAGUUUCGAACGUCGAGCCAA	5	GAAGUUUCGAACGUCGAGCCAA	2	GAAGUUUCGAACGUCGAGCCAA	0		snp not alter seed	0	0		snp not alter seed	0	0		snp not alter seed	0	0
	GGCGAAGUUUCGAACGUCGAGCC	5	GGCGAAGUUUCGAACGUCGAGCC	2	GGCGAAGUUUCGAACGUCGAGCC	0
mature miR-nov-3-5p	UCUUGGUUGCUCGGUCUUUAGG	28	UCUUGGUUGCUCGGUCUUUAGG	37	UCUUGGUUGCUCGGUCUUUAGG	1265	miR-nov-3-5p	total	109			total	82			total	2710			2085-2145	minus	sc548		Non-annotated hairpin (sc00548_33739)
isomiRs: 3' template	UCUUGGUUGCUCGGUCUUUAG	46	UCUUGGUUGCUCGGUCUUUAG	31	UCUUGGUUGCUCGGUCUUUAG	887		Mature	28	0.256881		Mature	37	0.45122		Mature	1265	0.46679
	UCUUGGUUGCUCGGUCUUUA	9	UCUUGGUUGCUCGGUCUUUA	4	UCUUGGUUGCUCGGUCUUUA	151		3' template	64	0.587156		3' template	37	0.45122		3' template	1234	0.455351
	UCUUGGUUGCUCGGUCUUU	6	UCUUGGUUGCUCGGUCUUU	0	UCUUGGUUGCUCGGUCUUU	42		3' non-template	0	0		3' non-template	3	0.0365854		3' non-template	34	0.0125461
	UCUUGGUUGCUCGGUCUUUAGGA	3	UCUUGGUUGCUCGGUCUUUAGGA	2	UCUUGGUUGCUCGGUCUUUAGGA	143		5' template	0	0		5' template	0	0		5' template	6	0.00221402
3' non-template	UCUUGGUUGCUCGGUCUUUAGGAA	0	UCUUGGUUGCUCGGUCUUUAGGAA	2	UCUUGGUUGCUCGGUCUUUAGGAA	24		5' non-template	0	0		5' non-template	0	0		5' non-template	0	0
snp not alter seed	UCUUGGUUGCUCGGUCUUUAGA	7	UCUUGGUUGCUCGGUCUUUAGA	1	UCUUGGUUGCUCGGUCUUUAGA	49		snp alter seed	3	0.0275229		snp alter seed	0	0		snp alter seed	32	0.0118081
	UCUUGGUUGCUCGGUCUUUAA	2	UCUUGGUUGCUCGGUCUUUAA	1	UCUUGGUUGCUCGGUCUUUAA	37		snp not alter seed	14	0.12844		snp not alter seed	5	0.0609756		snp not alter seed	139	0.0512915
mature miR-nov-3-3p	UAAAGCUCGGCUAGCAGGAUCC	27	UAAAGCUCGGCUAGCAGGAUCC	186	UAAAGCUCGGCUAGCAGGAUCC	4725	3p	total	149			total	414			total	8992
isomiRs: 3' template	UAAAGCUCGGCUAGCAGGAUC	55	UAAAGCUCGGCUAGCAGGAUC	143	UAAAGCUCGGCUAGCAGGAUC	2337		Mature	27	0.181208		Mature	186	0.449275		Mature	4725	0.525467
	UAAAGCUCGGCUAGCAGGAU	49	UAAAGCUCGGCUAGCAGGAU	45	UAAAGCUCGGCUAGCAGGAU	776		3' template	115	0.771812		3' template	213	0.514493		3' template	3815	0.424266
	UAAAGCUCGGCUAGCAGGA	6	UAAAGCUCGGCUAGCAGGA	12	UAAAGCUCGGCUAGCAGGA	164		3' non-template	1	0.00671141		3' non-template	4	0.00966184		3' non-template	121	0.0134564
	UAAAGCUCGGCUAGCAGGAUCCA	4	UAAAGCUCGGCUAGCAGGAUCCA	13	UAAAGCUCGGCUAGCAGGAUCCA	519		5' template	2	0.0134228		5' template	0	0		5' template	18	0.00200178
3' non-template	UAAAGCUCGGCUAGCAGGAUCCAA	0	UAAAGCUCGGCUAGCAGGAUCCAA	2	UAAAGCUCGGCUAGCAGGAUCCAA	75		5' non-template	0	0		5' non-template	0	0		5' non-template	0	0
	UAAAGCUCGGCUAGCAGGAUCCU	0	UAAAGCUCGGCUAGCAGGAUCCU	0	UAAAGCUCGGCUAGCAGGAUCCU	14		snp alter seed	0	0		snp alter seed	5	0.0120773		snp alter seed	66	0.00733986
snp alter seed	CUAAAGCUCGGCUAGCAGGAUC	0	CUAAAGCUCGGCUAGCAGGAUC	3	CUAAAGCUCGGCUAGCAGGAUC	18		snp not alter seed	4	0.0268456		snp not alter seed	6	0.0144928		snp not alter seed	247	0.0274689
snp not alter seed	TAAAGCTCGGCTAGCCGGATCC	0	TAAAGCTCGGCTAGCCGGATCC	3	UAAAGCUCGGCUAGCCGGAUCC	49
	UAAAGCUCGGCUAGCAGGAUCA	0	UAAAGCUCGGCUAGCAGGAUCA	0	UAAAGCUCGGCUAGCAGGAUCA	38
mature miR-nov-4-5p	CCAGUUUAACAUAGCCCACAGA	1	CCAGUUUAACAUAGCCCACAGA	0	CCAGUUUAACAUAGCCCACAGA	14	miR-nov-4-5p	total	1			total	0			total	20			1700-1757	minus	sc548		Non-annotated hairpin (sc00548_33736)
isomiRs: 3' template	CCAGUUUAACAUAGCCCACAG	0	CCAGUUUAACAUAGCCCACAG	0	CCAGUUUAACAUAGCCCACAG	2		Mature	1			Mature				Mature	14	0.7
	CCAGUUUAACAUAGCCCACAGAA	0	CCAGUUUAACAUAGCCCACAGAA	0	CCAGUUUAACAUAGCCCACAGAA	2		3' template				3' template				3' template	2	0.1
								3' non-template				3' non-template				3' non-template	2	0.1
								5' template				5' template				5' template	0	0
								5' non-template				5' non-template				5' non-template	0	0
								snp alter seed				snp alter seed				snp alter seed	2	0.1
								snp not alter seed				snp not alter seed				snp not alter seed	0	0
mature miR-nov-4-3p	UCUGGGUUAUGAUUAAGACUGGG	238	UCUGGGUUAUGAUUAAGACUGGG	443	UCUGGGUUAUGAUUAAGACUGGG	7389	3p	total	583			total	980			total	15768
isomiRs: 3' template	UCUGGGUUAUGAUUAAGACUGG	264	UCUGGGUUAUGAUUAAGACUGG	149	UCUGGGUUAUGAUUAAGACUGG	3331		Mature	238	0.408233		Mature	443	0.452041		Mature	7389	0.468607
	UCUGGGUUAUGAUUAAGACUGGGC	27	UCUGGGUUAUGAUUAAGACUGGGC	277	UCUGGGUUAUGAUUAAGACUGGGC	3631		3' template	316	0.542024		3' template	504	0.514286		3' template	7634	0.484145
	UCUGGGUUAUGAUUAAGACUG	11	UCUGGGUUAUGAUUAAGACUG	6	UCUGGGUUAUGAUUAAGACUG	186		3' non-template	9	0.0154374		3' non-template	15	0.0153061		3' non-template	176	0.0111618
	UCUGGGUUAUGAUUAAGAC	5	UCUGGGUUAUGAUUAAGAC	2	UCUGGGUUAUGAUUAAGAC	94		5' template	1	0.00171527		5' template	1	0.00102041		5' template	5	0.000317098
	UCUGGGUUAUGAUUAAGACUGGGCA	4	UCUGGGUUAUGAUUAAGACUGGGCA	52	UCUGGGUUAUGAUUAAGACUGGGCA	296		5' non-template	0	0		5' non-template	0	0		5' non-template	13	0.000824455
3' non-template	UCUGGGUUAUGAUUAAGACUGGGCU	4	UCUGGGUUAUGAUUAAGACUGGGCU	2	UCUGGGUUAUGAUUAAGACUGGGCU	75		snp alter seed	8	0.0137221		snp alter seed	10	0.0102041		snp alter seed	236	0.014967
	UCUGGGUUAUGAUUAAGACUGGGA	3	UCUGGGUUAUGAUUAAGACUGGGA	4	UCUGGGUUAUGAUUAAGACUGGGA	56		snp not alter seed	11	0.0188679		snp not alter seed	7	0.00714286		snp not alter seed	315	0.0199772
5' non-template	AUCUGGGUUAUGAUUAAGACUGGG	0	AUCUGGGUUAUGAUUAAGACUGGG	1	AUCUGGGUUAUGAUUAAGACUGGG	12
snp alter seed	AUCUGGGUUAUGAUUAAGACUGGGC	0	AUCUGGGUUAUGAUUAAGACUGGGC	1	AUCUGGGUUAUGAUUAAGACUGGGC	15
snp not alter seed	UCUGGGUUAUGAUUAAGACUGGAA	3	UCUGGGUUAUGAUUAAGACUGGAA	3	UCUGGGUUAUGAUUAAGACUGGAA	43
	UCUGGGUUAUGAUUAAGACUGGA	3	UCUGGGUUAUGAUUAAGACUGGA	2	UCUGGGUUAUGAUUAAGACUGGA	39
mature miR-nov-10-5p	UGAAGCAGAGGACUGCUUUGA	26	UGAAGCAGAGGACUGCUUUGA	34	UGAAGCAGAGGACUGCUUUGA	94	miR-nov-10-5p	total	41			total	82			total	208			421101-421163	minus	sc1036
isomiRs: 3' template	UGAAGCAGAGGACUGCUUUGAAA	4	UGAAGCAGAGGACUGCUUUGAAA	10	UGAAGCAGAGGACUGCUUUGAAA	18		Mature	26	0.634146		Mature	34	0.414634		Mature	94	0.451923
	UGAAGCAGAGGACUGCUUUGAA	3	UGAAGCAGAGGACUGCUUUGAA	13	UGAAGCAGAGGACUGCUUUGAA	27		3' template	8	0.195122		3' template	23	0.280488		3' template	55	0.264423
5' template	AAGCAGAGGACUGCUUUGA	1	AAGCAGAGGACUGCUUUGA	1	AAGCAGAGGACUGCUUUGA	7		3' non-template	0	0		3' non-template	0	0		3' non-template	0	0
	AUGAAGCAGAGGACUGCUUUGA	1	AUGAAGCAGAGGACUGCUUUGA	0	AUGAAGCAGAGGACUGCUUUGA	7		5' template	2	0.0487805		5' template	3	0.0365854		5' template	15	0.0721154
	GAAGCAGAGGACUGCUUUGA	0	GAAGCAGAGGACUGCUUUGA	0	GAAGCAGAGGACUGCUUUGA	8		5' non-template	0	0		5' non-template	0	0		5' non-template	13	0.0625
snp alter seed	AAGCAGAGGACUGCUUUGAAA	1	AAGCAGAGGACUGCUUUGAAA	10	AAGCAGAGGACUGCUUUGAAA	8		snp alter seed	0	0		snp alter seed	22	0.268293		snp alter seed	28	0.134615
								snp not alter seed	5	0.121951		snp not alter seed	0	0		snp not alter seed	3	0.0144231
mature miR-nov-10-3p	UGAGAGCAGUUCUCUGCUUCAUU	0	UGAGAGCAGUUCUCUGCUUCAUU	1	UGAGAGCAGUUCUCUGCUUCAUU	4	3p	total	1			total	1			total	7
isomiRs: 3' template								Mature	0			Mature	1			Mature	4	0.571429
snp alter seed	UGAGAGCAGUUCUCUGCUUCA	0	UGAGAGCAGUUCUCUGCUUCA	0	UUGAGAGCAGUUCUCUGCUUCA	2		3' template				3' template				3' template	1	0.142857
								3' non-template				3' non-template				3' non-template	0	0
								5' template				5' template				5' template	0	0
								5' non-template				5' non-template				5' non-template	0	0
								snp alter seed				snp alter seed				snp alter seed	2	0.285714
								snp not alter seed				snp not alter seed				snp not alter seed	0	0
mature miR-nov-12-5p	GGGGGGAACUUUACUCAGUUUGAU	1	GGGGGGAACUUUACUCAGUUUGAU	1	GGGGGGAACUUUACUCAGUUUGAU	0	miR-nov-12-5p	total	1			total	1			total	4			1745310-1745371	minus	sc2190
isomiRs: 3' template	GGGGGGAACUUUACUCAGUUUGAUU	0	GGGGGGAACUUUACUCAGUUUGAUU	0	GGGGGGAACUUUACUCAGUUUGAUU	3		Mature	1			Mature	1			Mature	0	0
								3' template				3' template				3' template	4	1
								3' non-template				3' non-template				3' non-template	0	0
								5' template				5' template				5' template	0	0
								5' non-template				5' non-template				5' non-template	0
								snp alter seed				snp alter seed				snp alter seed	0
								snp not alter seed				snp not alter seed				snp not alter seed	0
mature miR-nov-12-3p	UCACUGGGUACGUUCGCCCUUG	2	UCACUGGGUACGUUCGCCCUUG	9	UCACUGGGUACGUUCGCCCUUG	94	3p	total	3			total	10			total	103
isomiRs: 3' template	UCACUGGGUACGUUCGCCCUUGU	0	UCACUGGGUACGUUCGCCCUUGU	0	UCACUGGGUACGUUCGCCCUUGU	2		Mature	2			Mature	9	0.9		Mature	94	0.912621
	UCACUGGGUACGUUCGCC	0	UCACUGGGUACGUUCGCC	1	UCACUGGGUACGUUCGCC	0		3' template	0			3' template	1	0.1		3' template	2	0.0194175
								3' non-template	0			3' non-template	0	0		3' non-template	0	0
								5' template	0			5' template	0	0		5' template	0	0
								5' non-template	0			5' non-template	0	0		5' non-template	0	0
								snp alter seed	0			snp alter seed	0	0		snp alter seed	1	0.0582524
								snp not alter seed	1			snp not alter seed	0	0		snp not alter seed	6	0.0582524
mature miR-nov-2-5p	ND		ND		ND		miR-nov-2-5p	total	0			total	0			total	0			2233-(2295)	minus	sc548		Non-annotated hairpin (sc00548_33742)
mature miR-nov-2-3p	CACUGGGUAUUCAUUGUAGGGUCGA	24	CACUGGGUAUUCAUUGUAGGGUCGA	545	CACUGGGUAUUCAUUGUAGGGUCGA	6997	3p	total	36			total	658			total	9558
isomiRs: 3' template	CACUGGGUAUUCAUUGUAGGGUCG	6	CACUGGGUAUUCAUUGUAGGGUCG	64	CACUGGGUAUUCAUUGUAGGGUCG	1415		Mature	24	0.666667		Mature	545	0.828267		Mature	6997	0.732057
	CACUGGGUAUUCAUUGUAGGGUCGAA	0	CACUGGGUAUUCAUUGUAGGGUCGAA	8	CACUGGGUAUUCAUUGUAGGGUCGAA	26		3' template	7	0.194444		3' template	83	0.12614		3' template	1666	0.174304
	CACUGGGUAUUCAUUGUAGGG	0	CACUGGGUAUUCAUUGUAGGG	3	CACUGGGUAUUCAUUGUAGGG	74		3' non-template	1	0.0277778		3' non-template	4	0.00607903		3' non-template	31	0.00324336
	CACUGGGUAUUCAUUGUAGGGU	1	CACUGGGUAUUCAUUGUAGGGU	5	CACUGGGUAUUCAUUGUAGGGU	71		5' template	1	0.0277778		5' template	11	0.0167173		5' template	214	0.0223896
	CACUGGGUAUUCAUUGUAGGGUC	0	CACUGGGUAUUCAUUGUAGGGUC	2	CACUGGGUAUUCAUUGUAGGGUC	61		5' non-template	0	0		5' non-template	0	0		5' non-template	0	0
3' non-template	CACUGGGUAUUCAUUGUAGGGUCGAU	1	CACUGGGUAUUCAUUGUAGGGUCGAU	4	CACUGGGUAUUCAUUGUAGGGUCGAU	20		snp alter seed	3	0.0833333		snp alter seed	9	0.0136778		snp alter seed	205	0.021448
5' template	ACUGGGUAUUCAUUGUAGGGUCGA	1	ACUGGGUAUUCAUUGUAGGGUCGA	10	ACUGGGUAUUCAUUGUAGGGUCGA	210		snp not alter seed	0	0		snp not alter seed	6	0.00911854		snp not alter seed	445	0.0465579
snp alter seed	ACUGGGUAUUCAUUGUAGGGUCG	2	ACUGGGUAUUCAUUGUAGGGUCG	0	ACUGGGUAUUCAUUGUAGGGUCG	34
	UCACUGGGUAUUCAUUGUAGGGUCG	0	UCACUGGGUAUUCAUUGUAGGGUCG	2	UCACUGGGUAUUCAUUGUAGGGUCG	28
snp not alter seed	CACUGGGUAUUCAUUGUAGGGUCGU	0	CACUGGGUAUUCAUUGUAGGGUCGU	0	CACUGGGUAUUCAUUGUAGGGUCGU	50
	CACUGCGUAUUCAUUGUAGGGUCGA	0	CACUGCGUAUUCAUUGUAGGGUCGA	1	CACUGGGUAAUCAUUGUAGGGUCGA	31
mature miR-nov-5-5p	GUGAGCUUGGAUUUAAAAGAA	2	GUGAGCUUGGAUUUAAAAGAA	0	GUGAGCUUGGAUUUAAAAGAA	2	miR-nov-5-5p	total	3			total	0			total	2			169264-169330	minus	sc642
5' non-template	AAGUGAGCUUGGAUUUAAAAGAA	1	AAGUGAGCUUGGAUUUAAAAGAA	0	AAGUGAGCUUGGAUUUAAAAGAA	0		Mature	2							Mature	2
								3'	0
								5' non-template	1
mature miR-nov-5-3p	CUUUUUUUUCUCCACUCACAG	19	CUUUUUUUUCUCCACUCACAG	3	CUUUUUUUUCUCCACUCACAG	19	3p	total	70			total	21			total	93
isomiRs: 3' template	CUUUUUUUUCUCCACUCACAGA	3	CUUUUUUUUCUCCACUCACAGA	1	CUUUUUUUUCUCCACUCACAGA	9		Mature	19	0.271429		Mature	3	0.142857		Mature	19	0.204301
3' non-template	CUUUUUUUUCUCCACUCACAGU	40	CUUUUUUUUCUCCACUCACAGU	8	CUUUUUUUUCUCCACUCACAGU	45		3' template	4	0.0571429		3' template	3	0.142857		3' template	10	0.107527
								3' non-template	42	0.6		3' non-template	12	0.571429		3' non-template	48	0.516129
								5' template	0	0		5' template	0	0		5' template	0	0
								5' non-template	0	0		5' non-template	0	0		5' non-template	0	0
								snp alter seed	0	0		snp alter seed	0	0		snp alter seed	3	0.0322581
								snp not alter seed	5	0.0714286		snp not alter seed	3	0.142857		snp not alter seed	13	0.139785
mature miR-nov-6-5p	AAUGUGAUAUUUUAUCCUUCUA	32	AAUGUGAUAUUUUAUCCUUCUA	19	AAUGUGAUAUUUUAUCCUUCUA	91	miR-nov-6-5p	total	38			total	21			total	100			364257-364319	minus	sc781		Non-annotated hairpin (sc00781_42454)
isomiRs: 3' template								Mature	32	0.842105		Mature	19	0.904762		Mature	91	0.91
								3' template	4	0.105263		3' template	2	0.0952381		3' template	5	0.05
								3' non-template	0	0		3' non-template	0	0		3' non-template	0	0
								5' template	0	0		5' template	0	0		5' template	2	0.02
								5' non-template	0	0		5' non-template	0	0		5' non-template	0	0
								snp alter seed	2	0.0526316		snp alter seed	0	0		snp alter seed	2	0.02
								snp not alter seed	0	0		snp not alter seed	0	0		snp not alter seed	0	0
mature miR-nov-6-3p	UAGAAGGAUAAAAUAUCACAUU	33	UAGAAGGAUAAAAUAUCACAUU	22	UAGAAGGAUAAAAUAUCACAUU	83	3p	total	34			total	24			total	102
isomiRs: 3' template	UAGAAGGAUAAAAUAUCACAU	0	UAGAAGGAUAAAAUAUCACAU	0	UAGAAGGAUAAAAUAUCACAU	2		Mature	33	0.970588		Mature	22	0.916667		Mature	83	0.813725
	GAAGGAUAAAAUAUCACAUU	0	GAAGGAUAAAAUAUCACAUU	0	GAAGGAUAAAAUAUCACAUU	3		3' template	0	0		3' template	1	0.0416667		3' template	4	0.0392157
	AGAAGGAUAAAAUAUCACAUU	1	AGAAGGAUAAAAUAUCACAUU	0	AGAAGGAUAAAAUAUCACAUU	2		3' non-template	0	0		3' non-template	0	0		3' non-template	0	0
								5' template	1	0.0294118		5' template	1	0.0416667		5' template	6	0.0588235
								5' non-template	0	0		5' non-template	0	0		5' non-template	0	0
								snp alter seed	0	0		snp alter seed	0	0		snp alter seed	8	0.0784314
								snp not alter seed	0	0		snp not alter seed	0	0		snp not alter seed	1	0.00980392
mature miR-nov-7-5p	ND		ND		ND		miR-nov-7 5p	total	0			total	0			total	0			1020892-(1020954)	minus	sc1036		Non-annotated hairpin (sc01036_50064)
mature miR-nov-7-3p	UUGCACUAACCGGUAGUGGGACG	26	UUGCACUAACCGGUAGUGGGACG	127	UUGCACUAACCGGUAGUGGGACG	389	3p	total	41			total	168			total	553
isomiRs: 3' template	UUGCACUAACCGGUAGUGGGAC	4	UUGCACUAACCGGUAGUGGGAC	15	UUGCACUAACCGGUAGUGGGAC	27		Mature	26	0.634146		Mature	127	0.755952		Mature	389	0.703436
	UUGCACUAACCGGUAGUG	1	UUGCACUAACCGGUAGUG	3	UUGCACUAACCGGUAGUG	24		3' template	8	0.195122		3' template	25	0.14881		3' template	75	0.135624
3' non-template	UUGCACUAACCGGUAGUGGGACGU	0	UUGCACUAACCGGUAGUGGGACGU	0	UUGCACUAACCGGUAGUGGGACGU	10		3' non-template	0	0		3' non-template	1	0.00595238		3' non-template	12	0.0216998
5' template	CUAACCGGUAGUGGGACG	2	CUAACCGGUAGUGGGACG	4	CUAACCGGUAGUGGGACG	5		5' template	5	0.121951		5' template	8	0.047619		5' template	54	0.0976492
	UGCACUAACCGGUAGUGGGACG	2	UGCACUAACCGGUAGUGGGACG	4	UGCACUAACCGGUAGUGGGACG	49		5' non-template	0	0		5' non-template	0	0		5' non-template	0	0
								snp alter seed	2	0.0487805		snp alter seed	3	0.0178571		snp alter seed	11	0.0198915
								snp not alter seed	0	0		snp not alter seed	4	0.0238095		snp not alter seed	12	0.0216998
mature miR-nov-8-5p	ND		ND		ND		miR-nov-8-5p	total	0			total	1			total	1			1020730-(1020788)	minus	sc1036
isomiRs: 3' template	ACCUUGAGCAGCCAAUUGCAUAG	0	ACCUUGAGCAGCCAAUUGCAUAG	1	ACCUUGAGCAGCCAAUUGCAUA	1
mature miR-nov-8-3p	UUGCACUGGCCUGCCCAGGGGCG	0	UUGCACUGGCCUGCCCAGGGGCG	9	UUGCACUGGCCUGCCCAGGGGCG	16	3p	total	0			total	9			total	18
isomiRs: 3' template	UUGCACUGGCCUGCCCAGGGGC	0	UUGCACUGGCCUGCCCAGGGGC	0	UUGCACUGGCCUGCCCAGGGGC	1		Mature				Mature	9	1		Mature	16	0.888889
								3' template				3' template	0	0		3' template	1	0.0555556
								3' non-template				3' non-template	0	0		3' non-template	0	0
								5' template				5' template	0	0		5' template	0	0
								5' non-template				5' non-template	0			5' non-template	0	0
								snp alter seed				snp alter seed	0			snp alter seed	1	0.0555556
								snp not alter seed				snp not alter seed	0			snp not alter seed	0	0
mature miR-nov-9-5p	ND		ND		ND		miR-nov-9-5p	total	1			total	0			total	0			1020540-(1020602)	minus	sc1036		Non-annotated hairpin (sc01036_50060)
isomiRs: 3' template	ACUUCGAAACGCCCAGUU	1	ACUUCGAAACGCCCAGUU	0	ACUUCGAAACGCCCAGUU	0
mature miR-nov-9-3p	UUGCACUGUACGGUUCGAGGCGA	1090	UUGCACUGUACGGUUCGAGGCGA	3031	UUGCACUGUACGGUUCGAGGCGA	7842	3p	total	1484			total	4197			total	9958
isomiRs: 3' template	UUGCACUGUACGGUUCGAGGCG	223	UUGCACUGUACGGUUCGAGGCG	776	UUGCACUGUACGGUUCGAGGCG	1348		Mature	1090	0.734501		Mature	3031	0.722183		Mature	7842	0.787508
	UUGCACUGUACGGUUCGAGG	21	UUGCACUGUACGGUUCGAGG	59	UUGCACUGUACGGUUCGAGG	77		3' template	296	0.199461		3' template	969	0.230879		3' template	1585	0.159169
	UUGCACUGUACGGUUCGAGGC	19	UUGCACUGUACGGUUCGAGGC	68	UUGCACUGUACGGUUCGAGGC	89		3' non-template	30	0.0202156		3' non-template	62	0.0147725		3' non-template	120	0.0120506
	UUGCACUGUACGGUUCG	10	UUGCACUGUACGGUUCG	7	UUGCACUGUACGGUUCG	7		5' template	9	0.00606469		5' template	14	0.00333572		5' template	52	0.00522193
	UUGCACUGUACGGUUCGAG	9	UUGCACUGUACGGUUCGAG	15	UUGCACUGUACGGUUCGAG	20		5' non-template	0	0		5' non-template	2	0.000476531		5' non-template	5	0.000502109
	UUGCACUGUACGGUUCGA	8	UUGCACUGUACGGUUCGA	4	UUGCACUGUACGGUUCGA	6		snp alter seed	19	0.0128032		snp alter seed	34	0.00810102		snp alter seed	133	0.0133561
3' non-template	UUGCACUGUACGGUUCGAGGCGAU	21	UUGCACUGUACGGUUCGAGGCGAU	13	UUGCACUGUACGGUUCGAGGCGAU	72		snp not alter seed	40	0.0269542		snp not alter seed	84	0.0200143		snp not alter seed	221	0.0221932
	UUGCACUGUACGGUUCGAGGCGAAA	5	UUGCACUGUACGGUUCGAGGCGAAA	40	UUGCACUGUACGGUUCGAGGCGAAA	37
	UUGCACUGUACGGUUCGAGGCGAUU	4	UUGCACUGUACGGUUCGAGGCGAUU	3	UUGCACUGUACGGUUCGAGGCGAUU	10
5' template	UGCACUGUACGGUUCGAGGCGA	6	UGCACUGUACGGUUCGAGGCGA	11	UGCACUGUACGGUUCGAGGCGA	23
	GCACUGUACGGUUCGAGGCGA	3	GCACUGUACGGUUCGAGGCGA	2	GCACUGUACGGUUCGAGGCGA	19
snp alter seed	UCGCACUGUACGGUUCGAGGCGA	0	UCGCACUGUACGGUUCGAGGCGA	2	UCGCACUGUACGGUUCGAGGCGA	8
	UUUCACUGUACGGUUCGAGGCGA	1	UUUCACUGUACGGUUCGAGGCGA	0	UUUCACUGUACGGUUCGAGGCGA	7
snp not alter seed	UUGCACUGUACGGUUCGAGGCGU	12	UUGCACUGUACGGUUCGAGGCGU	8	UUGCACUGUACGGUUCGAGGCGU	26
	UUGCACUGUACGGUUCGAGGAGA	0	UUGCACUGUACGGUUCGAGGAGA	1	UUGCACUGUACGGUUCGAGGAGA	7
	GUGCACUGUACGGUUCGAGGCGA	1	GUGCACUGUACGGUUCGAGGCGA	3	GUGCACUGUACGGUUCGAGGCGA	12
	AUGCACUGUACGGUUCGAGGCGA	1	AUGCACUGUACGGUUCGAGGCGA	3	AUGCACUGUACGGUUCGAGGCGA	6
mature miR-nov-11-5p	UUUAAAAUCUGACUGAGAGGUU	5	UUUAAAAUCUGACUGAGAGGUU	15	UUUAAAAUCUGACUGAGAGGUU	190	miR-nov-11-5p	total	8			total	24			total	287			(420885)-420940	minus	sc1036
isomiRs: 3' template	UUUAAAAUCUGACUGAGAGGU	1	UUUAAAAUCUGACUGAGAGGU	0	UUUAAAAUCUGACUGAGAGGU	3		Mature	5			Mature	15	0.625		Mature	190	0.662021
3' non-template	UUUAAAAUCUGACUGAGAGGUUA	0	UUUAAAAUCUGACUGAGAGGUUA	0	UUUAAAAUCUGACUGAGAGGUUA	13		3' template	1			3' template	0	0		3' template	5	0.0174216
snp alter seed	UUUUUAAAAUCUGACUGAGAGGU	0	UUUUUAAAAUCUGACUGAGAGGU	4	UUUUUAAAAUCUGACUGAGAGGU	36		3' non-template	0			3' non-template	0	0		3' non-template	16	0.0557491
	UUUUUAAAAUCUGACUGAGAGG	0	UUUUUAAAAUCUGACUGAGAGG	1	UUUUUAAAAUCUGACUGAGAGG	13		5' template	0			5' template	1	0.0416667		5' template	1	0.00348432
	UUUUUAAAAUCUGACUGAGAGGUA	1	UUUUUAAAAUCUGACUGAGAGGUA	2	UUUUUAAAAUCUGACUGAGAGGUA	9		5' non-template	0			5' non-template	0	0		5' non-template	0	0
								snp alter seed	2			snp alter seed	8	0.333333		snp alter seed	74	0.25784
								snp not alter seed	0			snp not alter seed	0	0		snp not alter seed	1	0.00348432
matuyre miR-nov-11-3p	ND		ND		ND		3p	total	0			total	0			total	0
mature miR-nov-13-5p	AAAUCUCAUACGGUAAUUUGGA	136	AAAUCUCAUACGGUAAUUUGGA	49	AAAUCUCAUACGGUAAUUUGGA	135	miR-nov-13-5p	total	159			total	66			total	175			(2031)-2147	minus	sc2703
isomiRs: 3' template	AAAUCUCAUACGGUAAUUUGG	12	AAAUCUCAUACGGUAAUUUGG	7	AAAUCUCAUACGGUAAUUUGG	20		Mature	136	0.855346		Mature	49	0.742424		Mature	135	0.771429
	AAAUCUCAUACGGUAAUUUGGAA	3	AAAUCUCAUACGGUAAUUUGGAA	1	AAAUCUCAUACGGUAAUUUGGAA	2		3' template	15	0.0943396		3' template	11	0.166667		3' template	24	0.137143
								3' non-template	0	0		3' non-template	0	0		3' non-template	1	0.00571429
								5' template	1	0.00628931		5' template	1	0.0151515		5' template	1	0.00571429
								5' non-template	0	0		5' non-template	0	0		5' non-template	0	0
								snp alter seed	5	0.0314465		snp alter seed	3	0.0454545		snp alter seed	11	0.0628571
								snp not alter seed	2	0.0125786		snp not alter seed	2	0.030303		snp not alter seed	3	0.0171429
																								1) Hearn, J. et al. Daphnia magna microRNAs respond to nutritional stress and ageing but are not transgenerational. Mol. Ecol. 27, 1402–1412 (2018).
mature miR-nov-13-3p	GAAUUGCCGUCUGGGGUGGCCAGG	1	GAAUUGCCGUCUGGGGUGGCCAGG	0	GAAUUGCCGUCUGGGGUGGCCAGG	0	3p	total	3			total	0			total	2							2) Ünlü, E.S., Gordon, D.M. & Telli, M. Small RNA Sequencing Based Identification of MiRNAs in Daphnia magna. PLoS One 10, e0137617 (2015).
5' template	AUUGCCGUCUGGGGUGGCCAGG	1	AUUGCCGUCUGGGGUGGCCAGG	0	AUUGCCGUCUGGGGUGGCCAGG	1		Mature	1			Mature				Mature	0							3) Chen, S., McKinney, G.J., Nichols, K.M. & Sepúlveda, M.S. In Silico Prediction and In Vivo Validation of Daphnia pulex Micrornas. PLoS One 9, e83708 (2014).
snp not alter seed	GAAUUGCCGUCUGGGGUGGCCAUU	1	GAAUUGCCGUCUGGGGUGGCCAUU	0	GAAUUGCCGUCUGGGGUGGCCAUU	0		3' template				3' template				3' template								4) Chen, S., McKinney, G.J., Nichols, K.M., Colbourne, J.K. & Sepúlveda, M.S. Novel Cadmium Responsive MicroRNAs in Daphnia pulex. Environ. Sci. Technol. 49, 14605–14613 (2015).
					AUUGCCGUCUGGGGUGGCCAG	1		3' non-template				3' non-template				3' non-template
								5' template				5' template				5' template
								5' non-template				5' non-template				5' non-template
								snp alter seed	2			snp alter seed				snp alter seed	2
								snp not alter seed				snp not alter seed				snp not alter seed

## Sheet: Table S9
Table S9. Examples of read counts of sequences in a) the "5' template" group and b) the "SNP alter seed" group
a) isomiR-1175: read counts of sequences of the 5' template group. Only sequences common for two and three life stages are used.
mIR-1175-3p: isomiR 5' template	Juvenile		Subadult			Adult
AGAUUCAACUACUCCAACUUCU	192		AGAUUCAACUACUCCAACUUCU	621		AGAUUCAACUACUCCAACUUCU	149
AUUCAACUACUCCAACUUCU	51		AUUCAACUACUCCAACUUCU	261		AUUCAACUACUCCAACUUCU	39
CAACUACUCCAACUUCU	24		CAACUACUCCAACUUCU	57		CAACUACUCCAACUUCU	6
GAGAUUCAACUACUCCAACUUCU	16		GAGAUUCAACUACUCCAACUUCU	23		GAGAUUCAACUACUCCAACUUCU	34
GAUUCAACUACUCCAACUUCU	18		GAUUCAACUACUCCAACUUCU	140		GAUUCAACUACUCCAACUUCU	7
UCAACUACUCCAACUUCU	5		UCAACUACUCCAACUUCU	7		UCAACUACUCCAACUUCU	1
UUCAACUACUCCAACUUCU	8		UUCAACUACUCCAACUUCU	25		UUCAACUACUCCAACUUCU	5
Read counts 5' template	314			1134			241
Total read counts	2611			2769			4768
Percentage ratio	314/2611 = 12%			1134/2769= 41%			241/4768 = 5%
b) SNP variants that alter seed sequence and that are not part of 5' template and 5' non-template sequences (isomiR group 7). Only sequences common for two and three life stages are used.
miR-190-3p: SNP alter seed
AACCAGAUGUCAGACAUAUUAU	1					AACCAGAUGUCAGACAUAUUAU	3
ACCAGAUGUCAGACAUAUUA	1					ACCAGAUGUCAGACAUAUUA	4
ACCAGAUGUCAGACAUAUUAU	5		ACCAGAUGUCAGACAUAUUAU	1		ACCAGAUGUCAGACAUAUUAU	7
ACCAGAUGUCAGACAUAUUAUU	26		ACCAGAUGUCAGACAUAUUAUU	6		ACCAGAUGUCAGACAUAUUAUU	51
ACCAGAUGUCAGACAUAUUAUUAA	1			7		ACCAGAUGUCAGACAUAUUAUUAA	2
ACCAGAUGUCAGACAUCUUAUUAU	1					ACCAGAUGUCAGACAUAUUAUUAU	2
	35						69
Read counts of common sequences in two and three life stages	35			7			69
Total read counts	117			37			409
Percentage ratio	35/117 = 29.9 %			7/37 = 18.9%			69/409 = 16.9
miR-279c-5p: SNP alter seed
AGCTGGGTCTGTTTCTAGTGCATG	1		AGCTGGGTCTGTTTCTAGTGCATG	1		AGCTGGGTCTGTTTCTAGTGCATG	2
AGGGGGGTCTGTTTCTAGTGCAT	1		AGGGGGGTCTGTTTCTAGTGCAT	1		AGGGGGGTCTGTTTCTAGTGCAT	1
AGGTCGGTCTGTTTCTAGTGCATG	1					AGGTCGGTCTGTTTCTAGTGCATG	1
AGGTGGCTCTGTTTCTAGTGCAT	1					AGGTGGCTCTGTTTCTAGTGCAT	1
AGGTGGGGCTGTTTCTAGTGCATG	1		AGGTGGGGCTGTTTCTAGTGCATG	1
AGGTGGGTCTGTTTCTAGCGCATG	1		AGGTGGGTCTGTTTCTAGCGCATG	1		AGGTGGGTCTGTTTCTAGCGCATG	1
AGGTGGGTCTGTTTCTAGGGCAT	2					AGGTGGGTCTGTTTCTAGGGCAT	1
AGGTGGGTCTGTTTCTAGGGCATG	1					AGGTGGGTCTGTTTCTAGGGCATG	2
AGGTGGGTCTGTTTCTAGTGC	2					AGGTGGGTCTGTTTCTAGTGC	6
AGGTGGGTCTGTTTCTAGTGCA	63		AGGTGGGTCTGTTTCTAGTGCA	16		AGGTGGGTCTGTTTCTAGTGCA	90
AGGTGGGTCTGTTTCTAGTGCAA	1		AGGTGGGTCTGTTTCTAGTGCAA	1		AGGTGGGTCTGTTTCTAGTGCAA	5
AGGTGGGTCTGTTTCTAGTGCAT	719		AGGTGGGTCTGTTTCTAGTGCAT	260		AGGTGGGTCTGTTTCTAGTGCAT	927
AGGTGGGTCTGTTTCTAGTGCATGAA	6					AGGTGGGTCTGTTTCTAGTGCATGAA	3
AGGTGGGTCTGTTTCTAGTGCATGT	11		AGGTGGGTCTGTTTCTAGTGCATGT	19		AGGTGGGTCTGTTTCTAGTGCATGT	13
AGGTGGGTCTGTTTCTAGTGCATT	13		AGGTGGGTCTGTTTCTAGTGCATT	9		AGGTGGGTCTGTTTCTAGTGCATT	12
AGGTGGGTCTGTTTCTAGTGCCTG	1					AGGTGGGTCTGTTTCTAGTGCCTG	1
AGGTGGGTCTGTTTCTAGTTCAT	7		AGGTGGGTCTGTTTCTAGTTCAT	1		AGGTGGGTCTGTTTCTAGTTCAT	6
AGGTGGGTCTGTTTCTAGTTCATG	1		AGGTGGGTCTGTTTCTAGTTCATG	2		AGGTGGGTCTGTTTCTAGTTCATG	4
AGGTGGGTCTGTTTCTATTGCATG	2					AGGTGGGTCTGTTTCTATTGCATG	2
AGGTGGGTCTGTTTCTGGTGCAT	1					AGGTGGGTCTGTTTCTGGTGCAT	1
AGGTGGTCTGTTTCTAGTGCAT	1					AGGTGGTCTGTTTCTAGTGCAT	4
AGGTGGTCTGTTTCTAGTGCATG	4		AGGTGGTCTGTTTCTAGTGCATG	2		AGGTGGTCTGTTTCTAGTGCATG	2
AGGTGGTTCTGTTTCTAGTGCATG	1					AGGTGGTTCTGTTTCTAGTGCATG	1
AGGTGTGTCTGTTTCTAGTGCAT	1					AGGTGTGTCTGTTTCTAGTGCAT	1
ATGTGGGTCTGTTTCTAGTGCAT	1		ATGTGGGTCTGTTTCTAGTGCAT	1		ATGTGGGTCTGTTTCTAGTGCAT	1
GCTGGGTCTGTTTCTAGTGCATG	1					GCTGGGTCTGTTTCTAGTGCATG	2
GGAGGGTCTGTTTCTAGTGCATG	8					GGAGGGTCTGTTTCTAGTGCATG	4
GGCGGGTCTGTTTCTAGTGCAT	1					GGCGGGTCTGTTTCTAGTGCAT	2
GGCGGGTCTGTTTCTAGTGCATG	4		GGCGGGTCTGTTTCTAGTGCATG	2		GGCGGGTCTGTTTCTAGTGCATG	7
GGGGGGTCTGTTTCTAGTGCAT	1		GGGGGTCTGTTTCTAGTGCAT	1
GGGGGGTCTGTTTCTAGTGCATG	23					GGGGGGTCTGTTTCTAGTGCATG	6
GGTAGGTCTGTTTCTAGTGCATG	1					GGTAGGTCTGTTTCTAGTGCATG	1
GGTCGGTCTGTTTCTAGTGCATG	1					GGTCGGTCTGTTTCTAGTGCATG	3
GGTGCTCTGTTTCTAGTGCATG	1					GGTGCTCTGTTTCTAGTGCATG	1
GGTGGCTCTGTTTCTAGTGCATG	3		GGTGGCTCTGTTTCTAGTGCATG	1		GGTGGCTCTGTTTCTAGTGCATG	8
GGTGGTCTGTTTCTAGTGCATG	5					GGTGGTCTGTTTCTAGTGCATG	8
GGTGGTTCTGTTTCTAGTGCATG	3		GGTGGTTCTGTTTCTAGTGCATG	2		GGTGGTTCTGTTTCTAGTGCATG	4
GTGGGTCTGTTTCTAGTGCA	2					GTGGGTCTGTTTCTAGTGCA	2
GTGGGTCTGTTTCTAGTGCAT	25		GTGGGTCTGTTTCTAGTGCAT	1		GTGGGTCTGTTTCTAGTGCAT	14
GTGGGTCTGTTTCTAGTGCATGT	10		GTGGGTCTGTTTCTAGTGCATGT	5		GTGGGTCTGTTTCTAGTGCATGT	16
GTTGGGTCTGTTTCTAGTGCATG	3		GTTGGGTCTGTTTCTAGTGCATG	1		GTTGGGTCTGTTTCTAGTGCATG	4
TGGAATGTCTGTTTCTAGTGCATG	1					TGGAATGTCTGTTTCTAGTGCATG	1
TGGGTCTGTTTCTAGTGCAT	5		TGGGTCTGTTTCTAGTGCAT	6		TGGGTCTGTTTCTAGTGCAT	7
TGGGTCTGTTTCTAGTGCATGT	77		TGGGTCTGTTTCTAGTGCATGT	18		TGGGTCTGTTTCTAGTGCATGT	75
TGGGTCTGTTTCTAGTGCATGTG	17		TGGGTCTGTTTCTAGTGCATGTG	6		TGGGTCTGTTTCTAGTGCATGTG	15
TGGGTCTGTTTCTAGTGCATGTGT	5					TGGGTCTGTTTCTAGTGCATGTGT	5
			GGTGAGTCTGTTTCTAGTGCATG	1		GGTGAGTCTGTTTCTAGTGCATG	3
			ATGTGGGTCTGTTTCTAGTGCATG	1		ATGTGGGTCTGTTTCTAGTGCATG	1
			AGGTGGTTCTGTTTCTAGTGCAT	1		AGGTGGTTCTGTTTCTAGTGCAT	1
			AGGTGGGTCTGTTTCTAGTGCATGA	1		AGGTGGGTCTGTTTCTAGTGCATGA	2
	1041			362			1280
Read counts of sequences common in two and three life stages	1041			362			1280
Total read counts	5841			1774			8592
Percentage ratio	1041/5841 = 17.8%			362/1774 = 20.4%			1280/8592 = 14.9%
miR-750-5p: SNP alter seed
AAAGTTGGAAGTGGGGATCTCGGC	1		AAAGTTGGAAGTGGGGATCTCGGC	1		AAAGTTGGAAGTGGGGATCTCGGC	1
			AAAGTTGGAAGTGGGGATCTCGGCAT	1		AAAGTTGGAAGTGGGGATCTCGGCAT	1
AAGTGGGGATCTCGGCAT	1		AAGTGGGGATCTCGGCAT	2		AAGTGGGGATCTCGGCAT	1
AAGTGGGGATCTCGGCATTTT	2		AAGTGGGGATCTCGGCATTTT	4		AAGTGGGGATCTCGGCATTTT	1
AAGTGGGGATCTCGGCATTTTT	1					AAGTGGGGATCTCGGCATTTTT	2
AAGTGGGGATCTCGGCATTTTTGT	1		AAGTGGGGATCTCGGCATTTTTGT	1
AGATGGAAGTGGGGATCTCGGCA	2					AGATGGAAGTGGGGATCTCGGCA	1
			AGCTGGAAGTGGGGATCTCGGCA	1		AGCTGGAAGTGGGGATCTCGGCA	1
AGGTGGAAGTGGGGATCTCGGCAT	3					AGGTGGAAGTGGGGATCTCGGCAT	1
AGTCGGAAGTGGGGATCTCGGCA	2		AGTCGGAAGTGGGGATCTCGGCA	1		AGTCGGAAGTGGGGATCTCGGCA	1
AGTGGGGATCTCGGCAT	3		AGTGGGGATCTCGGCAT	2		AGTGGGGATCTCGGCAT	2
AGTGGGGATCTCGGCATTTT	3		AGTGGGGATCTCGGCATTTT	1
AGTGGGGATCTCGGCATTTTT	1					AGTGGGGATCTCGGCATTTTT	1
AGTGGGGATCTCGGCATTTTTGT	1					AGTGGGGATCTCGGCATTTTTGT	1
			AGTGGGGATCTCGGCATTTTTG	1		AGTTAAGTGGGGATCTCGGCAT	1
ATTTGGAAGTGGGGATCTCGGCA	3					ATTTGGAAGTGGGGATCTCGGCA	1
CGTCGAGTTGGAAGTGGGGAT	3		CGTCGAGTTGGAAGTGGGGAT	3
CTTGGAAGTGGGGATCTCGGCA	1					CTTGGAAGTGGGGATCTCGGCA	1
GAAGTGGGGATCTCGGC	1		GAAGTGGGGATCTCGGC	3
GAAGTGGGGATCTCGGCAT	1		GAAGTGGGGATCTCGGCAT	3		GAAGTGGGGATCTCGGCAT	2
GAAGTGGGGATCTCGGCATT	2		GAAGTGGGGATCTCGGCATT	2
			GAAGTGGGGATCTCGGCATTTTTG	1		GAAGTGGGGATCTCGGCATTTTTG	1
GGAAGTGGGGATCTCGGC	3		GGAAGTGGGGATCTCGGC	2
GGAAGTGGGGATCTCGGCATTTT	4		GGAAGTGGGGATCTCGGCATTTT	2		GGAAGTGGGGATCTCGGCATTTT	2
GGAAGTGGGGATCTCGGCATTTTT	1		GGAAGTGGGGATCTCGGCATTTTT	2
GTTGGAAGTGGGGATCTCGGC	1		GTTGGAAGTGGGGATCTCGGC	6		GTTGGAAGTGGGGATCTCGGC	2
GTTGGAAGTGGGGATCTCGGCAT	1		GTTGGAAGTGGGGATCTCGGCAT	2		GTTGGAAGTGGGGATCTCGGCAT	5
GTTGGAAGTGGGGATCTCGGCATT	1		GTTGGAAGTGGGGATCTCGGCATT	1
TGAAGTGGGGATCTCGGCA	1		TGAAGTGGGGATCTCGGCA	1
TGGAAGTGGGGATCTCGG	13		TGGAAGTGGGGATCTCGG	4		TGGAAGTGGGGATCTCGG	5
TGGAAGTGGGGATCTCGGC	40		TGGAAGTGGGGATCTCGGC	17		TGGAAGTGGGGATCTCGGC	13
TGGAAGTGGGGATCTCGGCAT	28		TGGAAGTGGGGATCTCGGCAT	32		TGGAAGTGGGGATCTCGGCAT	56
			TGGAAGTGGGGATCTCGGCATCT	2		TGGAAGTGGGGATCTCGGCATCT	1
TGGAAGTGGGGATCTCGGCATT	5		TGGAAGTGGGGATCTCGGCATT	6		TGGAAGTGGGGATCTCGGCATT	8
TGGAAGTGGGGATCTCGGCATTT	7		TGGAAGTGGGGATCTCGGCATTT	5		TGGAAGTGGGGATCTCGGCATTT	2
TGGAAGTGGGGATCTCGGCATTTT	10		TGGAAGTGGGGATCTCGGCATTTT	13		TGGAAGTGGGGATCTCGGCATTTT	4
			TGGAAGTGGGGATCTCGGCATTTTT	9		TGGAAGTGGGGATCTCGGCATTTTT	1
			TGGAAGTGGGGATCTCGGCT	1		TGGAAGTGGGGATCTCGGCT	2
TTGGAAGTGGGGATCTCGGC	8		TTGGAAGTGGGGATCTCGGC	2		TTGGAAGTGGGGATCTCGGC	6
TTGGAAGTGGGGATCTCGGCAA	2		TTGGAAGTGGGGATCTCGGCAA	1		TTGGAAGTGGGGATCTCGGCAA	13
			TTGGAAGTGGGGATCTCGGCAAT	1		TTGGAAGTGGGGATCTCGGCAAT	1
			TTGGAAGTGGGGATCTCGGCAATTT	1		TTGGAAGTGGGGATCTCGGCAATTT	1
TTGGAAGTGGGGATCTCGGCAT	48		TTGGAAGTGGGGATCTCGGCAT	16		TTGGAAGTGGGGATCTCGGCAT	55
TTGGAAGTGGGGATCTCGGCATCT	1					TTGGAAGTGGGGATCTCGGCATCT	2
TTGGAAGTGGGGATCTCGGCATT	13		TTGGAAGTGGGGATCTCGGCATT	5		TTGGAAGTGGGGATCTCGGCATT	9
TTGGAAGTGGGGATCTCGGCATTT	5		TTGGAAGTGGGGATCTCGGCATTT	2		TTGGAAGTGGGGATCTCGGCATTT	8
TTGGAAGTGGGGATCTCGGCATTTT	1		TTGGAAGTGGGGATCTCGGCATTTT	1		TTGGAAGTGGGGATCTCGGCATTTT	4
TTGGAAGTGGGGATCTCGGCT	3		TTGGAAGTGGGGATCTCGGCT	1			220
TTGGAAGTGGGGATCTCGGT	1		TTGGAAGTGGGGATCTCGGT	1
	229			163
Read counts of sequences common in two and three life stages	229			163			220
Total read counts	1792			585			1636
Percentage ratio	229/1792 = 12.8%			163/585 = 27.9%			220/1636 = 13.4 %

## Sheet: Table S10
Table S9. moRs and loRs reads i D. magna (not normailized)
miRNA	Juvenile moR 5p	Juvenile moR 3p	Subadult moR 5p	Subadult moR 3p	Adult moR 5p	Adult moR 3p	miRNA	Juvenile loR	Subadult loR	Adult loR		Juvenile total	Subadult total	Adult total
bantam	0	0	0	0	0	0	bantam	0	0	0		0	0	0
let-7	6	0	4	0	16	1	let-7	29	8	1		35	12	18
mir-1	0	0	0	0	0	0	mir-1	0	0	0		0	0	0
mir-10	0	0	0	0	0	1	mir-10	0	2	1		0	2	2
mir-100	0	1	0	0	0	0	mir-100	0	0	0		1	0	0
mir-1175	10	0	12	2	6	0	mir-1175	0	0	0		10	14	6
mir-12	0	0	2	1	0	0	mir-12	1	0	0		1	3	0
mir-124	0	0	0	0	0	0	mir-124	1	0	2		1	0	2
mir-125	0	0	0	0	0	0	mir-125	1	0	1		1	0	1
mir-13	0	0	1	0	1	0	mir-13	0	0	0		0	1	1
mir-133	0	0	0	0	0	0	mir-133	0	0	0		0	0	0
mir-137	0	0	0	0	0	0	mir-137	0	0	0		0	0	0
mir-153	0	0	0	0	0	0	mir-153	0	0	0		0	0	0
mir-184	0	0	0	0	0	0	mir-184	1	3	3		1	3	3
mir-190	1	0	1	0	3	0	mir-190	3	0	0		4	1	3
mir-193	0	1	0	0	0	3	mir-193	0	0	0		1	0	3
mir-2a-1	0	0	0	0	0	0	mir-2a-1	5	1	4		5	1	4
mir-2a-2	0	0	1	0	0	0	mir-2a-2	13	5	24		13	6	24
mir-2b	2	0	2	0	3	0	mir-2b	0	0	0		2	2	3
mir-210	0	0	0	0	0	0	mir-210	0	1	0		0	1	0
mir-219	0	0	0	0	0	0	mir-219	0	0	0		0	0	0
mir-252a	0	0	0	0	0	0	mir-252a	1	0	0		1	0	0
mir-252b	0	0	0	0	0	0	mir-252b	0	0	0		0	0	0
mir-263a	0	0	0	0	0	0	mir-263a	0	0	0		0	0	0
mir-263b	0	0	0	0	0	0	mir-263b	1	0	0		1	0	0
mir-275	0	0	0	0	0	0	mir-275	2	1	0		2	1	0
mir-276	0	0	0	0	0	0	mir-276	1	2	2		1	2	2
mir-277	0	0	1	0	0	0	mir-277	0	0	0		0	1	0
mir-278	0	0	0	0	0	0	mir-278	10	0	10		10	0	10
mir-279a	0	16	0	4	1	37	mir-279a	1	1	2		17	5	40
mir-279b	0	0	0	0	1	1	mir-279b	0	0	1		0	0	3
mir-279c	0	0	0	0	0	0	mir-279c	0	0	0		0	0	0
mir-279d	4	0	0	0	1	0	mir-279d	1	1	2		5	1	3
mir-279e	0	0	0	0	5	1	mir-279e	0	0	0		0	0	6
mir-281	0	0	0	0	0	1	mir-281	1	0	0		1	0	1
mir-282	0	0	0	0	0	0	mir-282	0	0	0		0	0	0
mir-283	4	0	1	0	12	0	mir-283	45	14	80		49	15	92
mir-285	0	0	2	0	0	0	mir-285	0	0	1		0	2	1
Mir-2944	0	0	0	0	0	0	Mir-2944	0	0	0		0	0	0
mir-305	0	0	0	0	0	0	mir-305	0	0	0		0	0	0
mir-307	0	0	0	0	2	0	mir-307	0	0	0		0	0	2
mir-309	0	0	0	0	0	0	mir-309	0	0	0		0	0	0
mir-31	0	0	0	0	0	0	mir-31	0	0	0		0	0	0
mir-315	1	0	0	0	0	0	mir-315	0	0	1		1	0	1
mir-317	0	0	0	0	0	1	mir-317	1	0	0		1	0	1
mir-33	0	1	0	0	0	0	mir-33	0	0	0		1	0	0
mir-34	17	0	18	0	39	0	mir-34	6	4	13		23	22	52
mir-375	0	0	0	0	0	0	mir-375	4	0	3		4	0	3
mir-3791	0	0	0	0	0	0	mir-3791	0	0	0		0	0	0
mir-7	109	0	40	0	224	0	mir-7	0	0	1		109	40	225
mir-71	1	0	0	0	2	0	mir-71	0	0	0		1	0	2
mir-745	0	0	0	0	0	0	mir-745	24	25	64		24	25	64
mir-750	2	0	0	1	1	0	mir-750	3	2	3		5	3	4
mir-8	0	0	0	0	0	0	mir-8	0	0	0		0	0	0
mir-87-1	0	0	0	0	0	0	mir-87-1	3	2	3		3	2	3
mir-87-2	0	0	0	0	1	0	mir-87-2	0	0	0		0	0	1
mir-9a	0	0	0	0	0	0	mir-9a	0	0	0		0	0	0
mir-9b	1	0	0	0	1	0	mir-9b	0	0	0		1	0	1
mir-92a	0	0	0	0	0	0	mir-92a	0	0	0		0	0	0
mir-92b	0	0	0	0	0	0	mir-92b	0	0	0		0	0	0
mir-965	0	0	0	0	0	0	mir-965	0	0	0		0	0	0
mir-981	0	0	0	0	0	0	mir-981	0	0	0		0	0	0
mir-993	0	0	0	0	1	0	mir-993	1	0	0		1	0	1
mir-998	0	0	0	0	0	0	mir-998	0	0	0		0	0	0
mir-iab-4	0	0	0	0	0	0	mir-iab-4	0	0	0		0	0	0
mir-iab-8	0	0	0	0	0	0	mir-iab-8	0	0	0		0	0	0
Putative Novel D.magna moRs and loRs
mir-nov-1	0	1	0	1	0	0	mir-nov-1	1	0	0		2	1	0
mir-nov-3	0	0	0	0	0	0	mir-nov-3	0	0	0		0	0	0
mir-nov-4	0	0	0	0	0	0	mir-nov-4	0	0	0		0	0	0
mir-nov-10	1	0	0	0	0	3	mir-nov-10	0	0	0		1	0	3
mir-nov-12	0	0	0	0	0	0	mir-nov-12	0	0	0		0	0	0
mir-nov-2	0	0	0	0	0	0	mir-nov-2	0	0	0		0	0	0
mir-nov-5	0	1	0	0	0	0	mir-nov-5	0	0	0		1	0	0
mir-nov-6	2	0	0	0	0	0	mir-nov-6	0	0	0		2	0	0
mir-nov-7	0	0	0	0	0	0	mir-nov-7	0	0	0		0	0	0
mir-nov-8	0	1	0	0	0	1	mir-nov-8	0	0	0		1	0	1
mir-nov-9	0	0	0	0	0	0	mir-nov-9	0	0	0		0	0	0
mir-nov-11	0	1	0	0	0	0	mir-nov-11	0	0	0		1	0	0
mir-nov-13	0	0	0	0	0	0	mir-nov-13	0	2	0		0	2	0
	161	23	85	9	320	50		160	74	222		344	168	592
